# Supplementary material for: Octyl (2E)-2-[2-(di­phenyl­phosphan­yl)benzyl­idene]hydrazinecarbodi­thio­ate
Source: Acta Crystallogr Sect E Struct Rep Online. 2014 May 3;70(Pt 6):o633–4. doi: 10.1107/S1600536814008459 (PMC4051045; doi:10.1107/S1600536814008459)
Supplement: Supplementary file 1 [file e-70-0o633-sup1.cif]

##############################################################################
#                                                                            #
# This CIF contains the data in a paper accepted for publication in          #
# Acta Crystallographica Section E. It conforms to the requirements of       #
# Notes for Authors for Acta Crystallographica Section E, and has been       #
# peer reviewed under the auspices of the IUCr Commission on Journals.       #
#                                                                            #
# Full details of the Crystallographic Information File format               #
# are given in the paper "The Crystallographic Information File (CIF):       #
# a New Standard Archive File for Crystallography" by S. R. Hall, F. H.      #
# Allen and I. D. Brown [Acta Cryst. (1991), A47, 655-685].                  #
#                                                                            #
# The current version of the core CIF dictionary is obtainable from          #
# ftp://ftp.iucr.org/pub/cif_core.dic.                                       #
#                                                                            #
# Software is freely available for graphical display of the structure(s)     #
# in this CIF. For information consult the CIF software page                 #
# http://www.iucr.org/resources/cif/software.                                #
#                                                                            #
# This file may be used for bona fide research purposes within the           #
# scientific community so long as proper attribution is given to the journal # 
# article from which it was obtained.                                        #
#                                                                            #
##############################################################################
data_I
_audit_creation_method     SHELXL-97
_database_code_depnum_ccdc_archive     'CCDC 997277'
_chemical_name_systematic
;
Octyl (2<i>E</i>)-2-[2-(diphenylphosphanyl)benzylidene] hydrazinecarbodithioate
;
_chemical_name_common     ?
_chemical_formula_moiety     'C28 H33 N2 P S2'
_chemical_formula_sum     'C28 H33 N2 P S2'
_chemical_formula_iupac     'C28 H33 N2 P S2'
_chemical_formula_weight     492.65
_chemical_melting_point     ?
_symmetry_cell_setting     triclinic
_symmetry_space_group_name_H-M     'P -1'
_symmetry_space_group_name_Hall     '-P 1'
loop_
    _symmetry_equiv_pos_as_xyz
    'x, y, z'
    '-x, -y, -z'
_cell_length_a     11.2068(12)
_cell_length_b     11.4956(12)
_cell_length_c     11.7728(13)
_cell_angle_alpha     86.6230(10)
_cell_angle_beta     70.5380(10)
_cell_angle_gamma     65.0130(10)
_cell_volume     1290.2(2)
_cell_formula_units_Z     2
_cell_measurement_reflns_used     5343
_cell_measurement_theta_min     2.20
_cell_measurement_theta_max     28.33
_cell_measurement_temperature     100(2)
_exptl_crystal_description     block
_exptl_crystal_colour     yellow
_exptl_crystal_size_max     0.60
_exptl_crystal_size_mid     0.60
_exptl_crystal_size_min     0.38
_exptl_crystal_density_diffrn     1.268
_exptl_crystal_density_meas     ?
_exptl_crystal_density_method     'not measured'
_exptl_crystal_F_000     524
_exptl_absorpt_coefficient_mu     0.288
_exptl_absorpt_correction_type     multi-scan
_exptl_absorpt_process_details     '(SADABS; Sheldrick, 2002)'
_exptl_absorpt_correction_T_min     0.8463
_exptl_absorpt_correction_T_max     0.8985
_exptl_special_details
;
;
_diffrn_ambient_temperature     100(2)
_diffrn_radiation_type     MoK\a
_diffrn_radiation_wavelength     0.71073
_diffrn_radiation_source     'fine-focus sealed tube'
_diffrn_radiation_monochromator     graphite
_diffrn_measurement_device_type     'Bruker APEXII CCD'
_diffrn_measurement_method     '\f and \w scans'
_diffrn_detector_area_resol_mean     ?
_diffrn_reflns_number     15526
_diffrn_reflns_av_R_equivalents     0.0252
_diffrn_reflns_theta_min     1.843
_diffrn_reflns_theta_max     26.497
_diffrn_reflns_theta_full     25.242
_diffrn_measured_fraction_theta_max     0.999
_diffrn_measured_fraction_theta_full     1.000
_diffrn_reflns_limit_h_min     -14
_diffrn_reflns_limit_h_max     14
_diffrn_reflns_limit_k_min     -14
_diffrn_reflns_limit_k_max     14
_diffrn_reflns_limit_l_min     -14
_diffrn_reflns_limit_l_max     14
_diffrn_standards_number     0
_diffrn_standards_interval_count     ?
_diffrn_standards_interval_time     ?
_diffrn_standards_decay_%     ?
_refine_special_details
;
Refinement of <i>F</i>^2^ against ALL reflections. The weighted <i>R</i>-factor
<i>wR</i> and goodness of fit <i>S</i> are based on <i>F</i>^2^, conventional
<i>R</i>-factors <i>R</i> are based on <i>F</i>, with <i>F</i> set to zero for
negative <i>F</i>^2^. The threshold expression of <i>F</i>^2^ >
\s(<i>F</i>^2^) is used only for calculating <i>R</i>-factors(gt) <i>etc</i>.
and is not relevant to the choice of reflections for refinement.
<i>R</i>-factors based on <i>F</i>^2^ are statistically about twice as large
as those based on <i>F</i>, and <i>R</i>-factors based on ALL data will be
even larger.
;
_reflns_number_total     5343
_reflns_number_gt     4954
_reflns_threshold_expression     I>2\s(I)
_refine_ls_structure_factor_coef     Fsqd
_refine_ls_matrix_type     full
_refine_ls_R_factor_all     0.0458
_refine_ls_R_factor_gt     0.0429
_refine_ls_wR_factor_gt     0.1084
_refine_ls_wR_factor_ref     0.1107
_refine_ls_goodness_of_fit_ref     1.041
_refine_ls_restrained_S_all     1.049
_refine_ls_number_reflns     5343
_refine_ls_number_parameters     356
_refine_ls_number_restraints     209
_refine_ls_hydrogen_treatment     mixed
_refine_ls_weighting_scheme     calc
_refine_ls_weighting_details
              'w=1/[\s^2^(Fo^2^)+(0.0483P)^2^+1.3326P] where P=(Fo^2^+2Fc^2^)/3'
_atom_sites_solution_hydrogens     geom
_atom_sites_solution_primary     direct
_atom_sites_solution_secondary     difmap
_refine_ls_shift/su_max     0.001
_refine_ls_shift/su_mean     0.000
_refine_diff_density_max     1.296
_refine_diff_density_min     -0.505
_refine_ls_extinction_method     none
_refine_ls_extinction_coef     ?
loop_
    _atom_type_symbol
    _atom_type_description
    _atom_type_scat_dispersion_real
    _atom_type_scat_dispersion_imag
    _atom_type_scat_source
    'C' 'C' 0.0033 0.0016
                         'International Tables Vol C Tables 4.2.6.8 and 6.1.1.4'
    'H' 'H' 0.0000 0.0000
                         'International Tables Vol C Tables 4.2.6.8 and 6.1.1.4'
    'N' 'N' 0.0061 0.0033
                         'International Tables Vol C Tables 4.2.6.8 and 6.1.1.4'
    'P' 'P' 0.1023 0.0942
                         'International Tables Vol C Tables 4.2.6.8 and 6.1.1.4'
    'S' 'S' 0.1246 0.1234
                         'International Tables Vol C Tables 4.2.6.8 and 6.1.1.4'
_computing_data_collection     'APEX2 (Bruker, 2007)'
_computing_cell_refinement     'SAINT (Bruker, 2007)'
_computing_data_reduction     'SAINT (Bruker, 2007)'
_computing_structure_solution     'SHELXS97 (Sheldrick, 2008)'
_computing_structure_refinement     'SHELXL97 (Sheldrick, 2008)'
_computing_molecular_graphics     'SHELXTL (Sheldrick, 2008)'
_computing_publication_material
                         'SHELXTL (Sheldrick, 2008) and publCIF (Westrip, 2010)'
loop_
    _atom_site_type_symbol
    _atom_site_label
    _atom_site_fract_x
    _atom_site_fract_y
    _atom_site_fract_z
    _atom_site_U_iso_or_equiv
    _atom_site_adp_type
    _atom_site_calc_flag
    _atom_site_occupancy
    _atom_site_disorder_assembly
    _atom_site_disorder_group
    P P1 -0.07934(5) 1.15477(4) 1.32348(4) 0.01927(12) Uani d 1 . .
    S S1 0.51929(5) 0.64877(4) 0.91914(4) 0.02410(13) Uani d 1 . .
    S S2 0.66997(5) 0.81091(5) 0.92999(5) 0.02737(13) Uani d 1 . .
    N N1 0.28051(15) 0.86048(15) 1.05097(14) 0.0193(3) Uani d 1 . .
    N N2 0.39950(16) 0.87988(15) 1.02654(14) 0.0207(3) Uani d 1 . .
    C C1 -0.09012(18) 1.03671(16) 1.23193(15) 0.0172(3) Uani d 1 . .
    C C2 -0.21642(19) 1.02936(18) 1.24981(17) 0.0219(4) Uani d 1 . .
    H H2 -0.2996 1.0883 1.3089 0.026 Uiso calc 1 . .
    C C3 -0.2230(2) 0.93807(19) 1.18325(17) 0.0230(4) Uani d 1 . .
    H H3 -0.3103 0.9358 1.1961 0.028 Uiso calc 1 . .
    C C4 -0.1020(2) 0.84996(18) 1.09786(16) 0.0214(4) Uani d 1 . .
    H H4 -0.1060 0.7867 1.0526 0.026 Uiso calc 1 . .
    C C5 0.02430(19) 0.85474(17) 1.07898(16) 0.0199(4) Uani d 1 . .
    H H5 0.1070 0.7942 1.0206 0.024 Uiso calc 1 . .
    C C6 0.03213(18) 0.94745(16) 1.14455(15) 0.0165(3) Uani d 1 . .
    C C7 0.16737(18) 0.95264(17) 1.11708(16) 0.0187(4) Uani d 1 . .
    H H7 0.1710 1.0248 1.1485 0.022 Uiso calc 1 . .
    C C8 0.52454(19) 0.78826(17) 0.96203(16) 0.0199(4) Uani d 1 . .
    C C1A -0.13142(18) 1.30012(17) 1.24425(15) 0.0187(4) Uani d 1 . .
    C C2A -0.0523(2) 1.37020(19) 1.22768(17) 0.0242(4) Uani d 1 . .
    H H2A 0.0230 1.3421 1.2581 0.029 Uiso calc 1 . .
    C C3A -0.0827(2) 1.4809(2) 1.16693(19) 0.0289(4) Uani d 1 . .
    H H3A -0.0281 1.5279 1.1561 0.035 Uiso calc 1 . .
    C C4A -0.1920(2) 1.52279(19) 1.12225(18) 0.0271(4) Uani d 1 . .
    H H4A -0.2129 1.5985 1.0810 0.033 Uiso calc 1 . .
    C C5A -0.2713(2) 1.45323(19) 1.13810(17) 0.0249(4) Uani d 1 . .
    H H5A -0.3465 1.4817 1.1075 0.030 Uiso calc 1 . .
    C C6A -0.24120(19) 1.34284(18) 1.19809(16) 0.0218(4) Uani d 1 . .
    H H6A -0.2956 1.2957 1.2080 0.026 Uiso calc 1 . .
    C C1B -0.23181(19) 1.18714(18) 1.46050(16) 0.0208(4) Uani d 1 . .
    C C2B -0.3553(2) 1.30064(19) 1.49289(18) 0.0265(4) Uani d 1 . .
    H H2B -0.3669 1.3667 1.4396 0.032 Uiso calc 1 . .
    C C3B -0.4615(2) 1.3177(2) 1.60282(19) 0.0316(5) Uani d 1 . .
    H H3B -0.5449 1.3957 1.6243 0.038 Uiso calc 1 . .
    C C4B -0.4468(2) 1.2223(2) 1.68103(18) 0.0303(4) Uani d 1 . .
    H H4B -0.5199 1.2341 1.7557 0.036 Uiso calc 1 . .
    C C5B -0.3244(2) 1.1093(2) 1.64970(18) 0.0288(4) Uani d 1 . .
    H H5B -0.3137 1.0430 1.7028 0.035 Uiso calc 1 . .
    C C6B -0.2177(2) 1.09262(19) 1.54106(17) 0.0244(4) Uani d 1 . .
    H H6B -0.1335 1.0154 1.5212 0.029 Uiso calc 1 . .
    C C9 0.6997(2) 0.5511(2) 0.82747(19) 0.0296(4) Uani d 1 . .
    H H9A 0.7349 0.6020 0.7657 0.035 Uiso calc 1 . .
    H H9B 0.7592 0.5220 0.8789 0.035 Uiso calc 1 . .
    C C10 0.7045(2) 0.4366(2) 0.7671(2) 0.0341(5) Uani d 1 . .
    H H10A 0.6483 0.4675 0.7130 0.041 Uiso calc 1 A 1
    H H10B 0.6607 0.3918 0.8299 0.041 Uiso calc 1 A 1
    C C11 0.8511(3) 0.3413(3) 0.6941(3) 0.0277(5) Uani d 0.732(3) B 1
    H H11A 0.8469 0.2631 0.6684 0.033 Uiso calc 0.732(3) B 1
    H H11B 0.9089 0.3156 0.7470 0.033 Uiso calc 0.732(3) B 1
    C C12 0.9238(3) 0.3919(3) 0.5817(2) 0.0290(4) Uani d 0.732(3) B 1
    H H12A 0.8692 0.4133 0.5263 0.035 Uiso calc 0.732(3) B 1
    H H12B 0.9250 0.4721 0.6063 0.035 Uiso calc 0.732(3) B 1
    C C13 1.0739(3) 0.2945(3) 0.5141(3) 0.0291(4) Uani d 0.732(3) B 1
    H H13A 1.0747 0.2090 0.5059 0.035 Uiso calc 0.732(3) B 1
    H H13B 1.1049 0.3203 0.4316 0.035 Uiso calc 0.732(3) B 1
    C C14 1.1788(4) 0.2821(3) 0.5752(3) 0.0300(4) Uani d 0.732(3) B 1
    H H14A 1.1396 0.2724 0.6621 0.036 Uiso calc 0.732(3) B 1
    H H14B 1.1915 0.3627 0.5697 0.036 Uiso calc 0.732(3) B 1
    C C15 1.3220(3) 0.1684(3) 0.5202(3) 0.0312(4) Uani d 0.732(3) B 1
    H H15A 1.3815 0.1636 0.5680 0.037 Uiso calc 0.732(3) B 1
    H H15B 1.3094 0.0877 0.5267 0.037 Uiso calc 0.732(3) B 1
    C C16 1.3971(4) 0.1766(4) 0.3891(3) 0.0338(5) Uani d 0.732(3) B 1
    H H16A 1.4981 0.1246 0.3693 0.051 Uiso calc 0.732(3) B 1
    H H16B 1.3789 0.2666 0.3757 0.051 Uiso calc 0.732(3) B 1
    H H16C 1.3633 0.1440 0.3372 0.051 Uiso calc 0.732(3) B 1
    C C11X 0.8421(8) 0.3668(9) 0.6579(8) 0.0285(6) Uani d 0.268(3) B 2
    H H11C 0.8566 0.2765 0.6465 0.034 Uiso calc 0.268(3) B 2
    H H11D 0.8273 0.4080 0.5845 0.034 Uiso calc 0.268(3) B 2
    C C12X 0.9771(7) 0.3637(7) 0.6639(6) 0.0290(5) Uani d 0.268(3) B 2
    H H12C 0.9746 0.4507 0.6527 0.035 Uiso calc 0.268(3) B 2
    H H12D 0.9824 0.3424 0.7453 0.035 Uiso calc 0.268(3) B 2
    C C13X 1.1062(8) 0.2679(8) 0.5704(7) 0.0292(5) Uani d 0.268(3) B 2
    H H13C 1.0997 0.2891 0.4893 0.035 Uiso calc 0.268(3) B 2
    H H13D 1.1081 0.1812 0.5822 0.035 Uiso calc 0.268(3) B 2
    C C14X 1.2442(9) 0.2622(8) 0.5726(7) 0.0304(5) Uani d 0.268(3) B 2
    H H14C 1.2471 0.2498 0.6557 0.036 Uiso calc 0.268(3) B 2
    H H14D 1.2477 0.3456 0.5516 0.036 Uiso calc 0.268(3) B 2
    C C15X 1.3729(10) 0.1538(9) 0.4851(8) 0.0316(5) Uani d 0.268(3) B 2
    H H15C 1.3658 0.0711 0.5020 0.038 Uiso calc 0.268(3) B 2
    H H15D 1.4577 0.1471 0.4992 0.038 Uiso calc 0.268(3) B 2
    C C16X 1.3887(11) 0.1750(11) 0.3520(8) 0.0325(6) Uani d 0.268(3) B 2
    H H16D 1.4877 0.1310 0.3017 0.049 Uiso calc 0.268(3) B 2
    H H16E 1.3540 0.2676 0.3426 0.049 Uiso calc 0.268(3) B 2
    H H16F 1.3345 0.1401 0.3266 0.049 Uiso calc 0.268(3) B 2
    H H2N 0.391(3) 0.9588(18) 1.044(2) 0.039 Uiso d 1 . .
loop_
    _atom_site_aniso_label
    _atom_site_aniso_U_11
    _atom_site_aniso_U_22
    _atom_site_aniso_U_33
    _atom_site_aniso_U_12
    _atom_site_aniso_U_13
    _atom_site_aniso_U_23
    P1 0.0189(2) 0.0175(2) 0.0191(2) -0.00565(18) -0.00590(18) -0.00221(17)
    S1 0.0163(2) 0.0228(2) 0.0291(3) -0.00693(18) -0.00338(18) -0.00559(18)
    S2 0.0158(2) 0.0252(2) 0.0388(3) -0.00881(19) -0.0055(2) -0.0017(2)
    N1 0.0158(7) 0.0212(7) 0.0198(7) -0.0079(6) -0.0047(6) 0.0030(6)
    N2 0.0159(7) 0.0207(8) 0.0233(8) -0.0081(6) -0.0032(6) -0.0009(6)
    C1 0.0182(8) 0.0156(8) 0.0168(8) -0.0061(7) -0.0061(7) 0.0019(6)
    C2 0.0170(8) 0.0236(9) 0.0210(9) -0.0061(7) -0.0044(7) -0.0019(7)
    C3 0.0205(9) 0.0280(10) 0.0236(9) -0.0127(8) -0.0084(7) 0.0029(7)
    C4 0.0267(9) 0.0211(9) 0.0195(9) -0.0114(8) -0.0097(7) 0.0014(7)
    C5 0.0200(9) 0.0187(8) 0.0165(8) -0.0053(7) -0.0043(7) 0.0001(7)
    C6 0.0171(8) 0.0152(8) 0.0156(8) -0.0058(7) -0.0055(7) 0.0035(6)
    C7 0.0188(8) 0.0183(8) 0.0174(8) -0.0070(7) -0.0051(7) 0.0009(7)
    C8 0.0181(8) 0.0218(9) 0.0188(9) -0.0079(7) -0.0056(7) 0.0017(7)
    C1A 0.0177(8) 0.0166(8) 0.0160(8) -0.0046(7) -0.0018(7) -0.0031(6)
    C2A 0.0192(9) 0.0255(9) 0.0254(9) -0.0089(8) -0.0049(7) -0.0014(7)
    C3A 0.0280(10) 0.0274(10) 0.0306(11) -0.0161(8) -0.0035(8) 0.0022(8)
    C4A 0.0275(10) 0.0222(9) 0.0232(10) -0.0081(8) -0.0019(8) 0.0027(7)
    C5A 0.0223(9) 0.0249(9) 0.0214(9) -0.0051(8) -0.0062(7) -0.0011(7)
    C6A 0.0210(9) 0.0208(9) 0.0213(9) -0.0080(7) -0.0047(7) -0.0025(7)
    C1B 0.0233(9) 0.0217(9) 0.0180(8) -0.0093(7) -0.0075(7) -0.0026(7)
    C2B 0.0295(10) 0.0206(9) 0.0223(9) -0.0068(8) -0.0050(8) 0.0003(7)
    C3B 0.0292(11) 0.0275(10) 0.0268(10) -0.0067(9) -0.0017(8) -0.0050(8)
    C4B 0.0330(11) 0.0373(11) 0.0194(9) -0.0182(9) -0.0023(8) -0.0029(8)
    C5B 0.0404(12) 0.0321(11) 0.0205(9) -0.0194(9) -0.0136(9) 0.0050(8)
    C6B 0.0278(10) 0.0227(9) 0.0239(9) -0.0092(8) -0.0119(8) 0.0003(7)
    C9 0.0179(9) 0.0297(10) 0.0315(11) -0.0047(8) -0.0017(8) -0.0103(8)
    C10 0.0303(11) 0.0306(11) 0.0379(12) -0.0156(9) -0.0027(9) -0.0054(9)
    C11 0.0291(8) 0.0263(8) 0.0242(9) -0.0103(7) -0.0065(7) 0.0001(7)
    C12 0.0290(8) 0.0285(7) 0.0249(8) -0.0094(6) -0.0069(6) -0.0004(6)
    C13 0.0285(8) 0.0301(7) 0.0248(8) -0.0096(7) -0.0077(7) -0.0009(6)
    C14 0.0287(8) 0.0320(7) 0.0256(7) -0.0103(7) -0.0079(7) -0.0006(6)
    C15 0.0282(8) 0.0351(7) 0.0265(9) -0.0106(7) -0.0082(7) 0.0002(7)
    C16 0.0282(9) 0.0390(8) 0.0280(10) -0.0099(7) -0.0074(8) 0.0006(8)
    C11X 0.0290(9) 0.0283(9) 0.0249(10) -0.0101(8) -0.0073(8) -0.0015(8)
    C12X 0.0288(8) 0.0294(7) 0.0250(8) -0.0100(7) -0.0073(7) -0.0008(7)
    C13X 0.0284(8) 0.0305(7) 0.0251(8) -0.0100(7) -0.0077(7) -0.0006(7)
    C14X 0.0283(9) 0.0332(8) 0.0260(9) -0.0104(8) -0.0078(8) -0.0001(7)
    C15X 0.0284(9) 0.0352(8) 0.0265(9) -0.0103(7) -0.0077(8) 0.0000(7)
    C16X 0.0285(9) 0.0370(9) 0.0268(10) -0.0104(8) -0.0076(9) 0.0000(9)
_geom_special_details
;
All e.s.d.'s (except the e.s.d. in the dihedral angle between two l.s. planes)
are estimated using the full covariance matrix. The cell e.s.d.'s are taken
into account individually in the estimation of e.s.d.'s in distances, angles
and torsion angles; correlations between e.s.d.'s in cell parameters are only
used when they are defined by crystal symmetry. An approximate (isotropic)
treatment of cell e.s.d.'s is used for estimating e.s.d.'s involving l.s.
planes.
;
loop_
    _geom_bond_atom_site_label_1
    _geom_bond_atom_site_label_2
    _geom_bond_site_symmetry_2
    _geom_bond_distance
    _geom_bond_publ_flag
    P1 C1B . 1.8322(19) ?
    P1 C1A . 1.8325(18) ?
    P1 C1 . 1.8481(18) ?
    S1 C8 . 1.7391(19) ?
    S1 C9 . 1.8120(19) ?
    S2 C8 . 1.6744(18) ?
    N1 C7 . 1.281(2) ?
    N1 N2 . 1.378(2) ?
    N2 C8 . 1.337(2) ?
    N2 H2N . 0.898(17) ?
    C1 C2 . 1.398(3) ?
    C1 C6 . 1.409(2) ?
    C2 C3 . 1.386(3) ?
    C2 H2 . 0.9500 ?
    C3 C4 . 1.388(3) ?
    C3 H3 . 0.9500 ?
    C4 C5 . 1.382(3) ?
    C4 H4 . 0.9500 ?
    C5 C6 . 1.400(2) ?
    C5 H5 . 0.9500 ?
    C6 C7 . 1.467(2) ?
    C7 H7 . 0.9500 ?
    C1A C2A . 1.394(3) ?
    C1A C6A . 1.398(3) ?
    C2A C3A . 1.391(3) ?
    C2A H2A . 0.9500 ?
    C3A C4A . 1.382(3) ?
    C3A H3A . 0.9500 ?
    C4A C5A . 1.391(3) ?
    C4A H4A . 0.9500 ?
    C5A C6A . 1.384(3) ?
    C5A H5A . 0.9500 ?
    C6A H6A . 0.9500 ?
    C1B C6B . 1.392(3) ?
    C1B C2B . 1.394(3) ?
    C2B C3B . 1.392(3) ?
    C2B H2B . 0.9500 ?
    C3B C4B . 1.381(3) ?
    C3B H3B . 0.9500 ?
    C4B C5B . 1.385(3) ?
    C4B H4B . 0.9500 ?
    C5B C6B . 1.385(3) ?
    C5B H5B . 0.9500 ?
    C6B H6B . 0.9500 ?
    C9 C10 . 1.505(3) ?
    C9 H9A . 0.9900 ?
    C9 H9B . 0.9900 ?
    C10 C11 . 1.513(4) ?
    C10 C11X . 1.559(8) ?
    C10 H10A . 0.9900 ?
    C10 H10B . 0.9900 ?
    C11 C12 . 1.531(4) ?
    C11 H11A . 0.9900 ?
    C11 H11B . 0.9900 ?
    C12 C13 . 1.529(4) ?
    C12 H12A . 0.9900 ?
    C12 H12B . 0.9900 ?
    C13 C14 . 1.526(4) ?
    C13 H13A . 0.9900 ?
    C13 H13B . 0.9900 ?
    C14 C15 . 1.529(4) ?
    C14 H14A . 0.9900 ?
    C14 H14B . 0.9900 ?
    C15 C16 . 1.511(4) ?
    C15 H15A . 0.9900 ?
    C15 H15B . 0.9900 ?
    C16 H16A . 0.9800 ?
    C16 H16B . 0.9800 ?
    C16 H16C . 0.9800 ?
    C11X C12X . 1.524(9) ?
    C11X H11C . 0.9900 ?
    C11X H11D . 0.9900 ?
    C12X C13X . 1.501(8) ?
    C12X H12C . 0.9900 ?
    C12X H12D . 0.9900 ?
    C13X C14X . 1.528(9) ?
    C13X H13C . 0.9900 ?
    C13X H13D . 0.9900 ?
    C14X C15X . 1.529(9) ?
    C14X H14C . 0.9900 ?
    C14X H14D . 0.9900 ?
    C15X C16X . 1.534(10) ?
    C15X H15C . 0.9900 ?
    C15X H15D . 0.9900 ?
    C16X H16D . 0.9800 ?
    C16X H16E . 0.9800 ?
    C16X H16F . 0.9800 ?
loop_
    _geom_angle_atom_site_label_1
    _geom_angle_atom_site_label_2
    _geom_angle_atom_site_label_3
    _geom_angle_site_symmetry_1
    _geom_angle_site_symmetry_3
    _geom_angle
    _geom_angle_publ_flag
    C1B P1 C1A . . 104.27(8) ?
    C1B P1 C1 . . 101.59(8) ?
    C1A P1 C1 . . 102.39(8) ?
    C8 S1 C9 . . 102.85(9) ?
    C7 N1 N2 . . 114.84(15) ?
    C8 N2 N1 . . 120.21(15) ?
    C8 N2 H2N . . 120.0(17) ?
    N1 N2 H2N . . 119.0(17) ?
    C2 C1 C6 . . 118.18(16) ?
    C2 C1 P1 . . 121.83(13) ?
    C6 C1 P1 . . 119.94(13) ?
    C3 C2 C1 . . 121.53(17) ?
    C3 C2 H2 . . 119.2 ?
    C1 C2 H2 . . 119.2 ?
    C2 C3 C4 . . 119.95(17) ?
    C2 C3 H3 . . 120.0 ?
    C4 C3 H3 . . 120.0 ?
    C5 C4 C3 . . 119.64(17) ?
    C5 C4 H4 . . 120.2 ?
    C3 C4 H4 . . 120.2 ?
    C4 C5 C6 . . 120.99(16) ?
    C4 C5 H5 . . 119.5 ?
    C6 C5 H5 . . 119.5 ?
    C5 C6 C1 . . 119.71(16) ?
    C5 C6 C7 . . 118.94(15) ?
    C1 C6 C7 . . 121.30(16) ?
    N1 C7 C6 . . 120.42(16) ?
    N1 C7 H7 . . 119.8 ?
    C6 C7 H7 . . 119.8 ?
    N2 C8 S2 . . 120.86(14) ?
    N2 C8 S1 . . 114.09(13) ?
    S2 C8 S1 . . 125.05(11) ?
    C2A C1A C6A . . 118.71(17) ?
    C2A C1A P1 . . 116.43(14) ?
    C6A C1A P1 . . 124.85(14) ?
    C3A C2A C1A . . 120.56(18) ?
    C3A C2A H2A . . 119.7 ?
    C1A C2A H2A . . 119.7 ?
    C4A C3A C2A . . 120.29(19) ?
    C4A C3A H3A . . 119.9 ?
    C2A C3A H3A . . 119.9 ?
    C3A C4A C5A . . 119.53(18) ?
    C3A C4A H4A . . 120.2 ?
    C5A C4A H4A . . 120.2 ?
    C6A C5A C4A . . 120.40(18) ?
    C6A C5A H5A . . 119.8 ?
    C4A C5A H5A . . 119.8 ?
    C5A C6A C1A . . 120.51(18) ?
    C5A C6A H6A . . 119.7 ?
    C1A C6A H6A . . 119.7 ?
    C6B C1B C2B . . 118.33(18) ?
    C6B C1B P1 . . 116.22(14) ?
    C2B C1B P1 . . 125.33(15) ?
    C3B C2B C1B . . 120.41(19) ?
    C3B C2B H2B . . 119.8 ?
    C1B C2B H2B . . 119.8 ?
    C4B C3B C2B . . 120.60(19) ?
    C4B C3B H3B . . 119.7 ?
    C2B C3B H3B . . 119.7 ?
    C3B C4B C5B . . 119.42(19) ?
    C3B C4B H4B . . 120.3 ?
    C5B C4B H4B . . 120.3 ?
    C4B C5B C6B . . 120.14(19) ?
    C4B C5B H5B . . 119.9 ?
    C6B C5B H5B . . 119.9 ?
    C5B C6B C1B . . 121.09(18) ?
    C5B C6B H6B . . 119.5 ?
    C1B C6B H6B . . 119.5 ?
    C10 C9 S1 . . 107.87(14) ?
    C10 C9 H9A . . 110.1 ?
    S1 C9 H9A . . 110.1 ?
    C10 C9 H9B . . 110.1 ?
    S1 C9 H9B . . 110.1 ?
    H9A C9 H9B . . 108.4 ?
    C9 C10 C11 . . 113.6(2) ?
    C9 C10 C11X . . 113.2(4) ?
    C9 C10 H10A . . 108.8 ?
    C11 C10 H10A . . 108.8 ?
    C9 C10 H10B . . 108.8 ?
    C11 C10 H10B . . 108.8 ?
    H10A C10 H10B . . 107.7 ?
    C10 C11 C12 . . 114.6(2) ?
    C10 C11 H11A . . 108.6 ?
    C12 C11 H11A . . 108.6 ?
    C10 C11 H11B . . 108.6 ?
    C12 C11 H11B . . 108.6 ?
    H11A C11 H11B . . 107.6 ?
    C13 C12 C11 . . 112.7(2) ?
    C13 C12 H12A . . 109.1 ?
    C11 C12 H12A . . 109.1 ?
    C13 C12 H12B . . 109.1 ?
    C11 C12 H12B . . 109.1 ?
    H12A C12 H12B . . 107.8 ?
    C14 C13 C12 . . 114.3(2) ?
    C14 C13 H13A . . 108.7 ?
    C12 C13 H13A . . 108.7 ?
    C14 C13 H13B . . 108.7 ?
    C12 C13 H13B . . 108.7 ?
    H13A C13 H13B . . 107.6 ?
    C13 C14 C15 . . 113.8(2) ?
    C13 C14 H14A . . 108.8 ?
    C15 C14 H14A . . 108.8 ?
    C13 C14 H14B . . 108.8 ?
    C15 C14 H14B . . 108.8 ?
    H14A C14 H14B . . 107.7 ?
    C16 C15 C14 . . 113.9(3) ?
    C16 C15 H15A . . 108.8 ?
    C14 C15 H15A . . 108.8 ?
    C16 C15 H15B . . 108.8 ?
    C14 C15 H15B . . 108.8 ?
    H15A C15 H15B . . 107.7 ?
    C15 C16 H16A . . 109.5 ?
    C15 C16 H16B . . 109.5 ?
    H16A C16 H16B . . 109.5 ?
    C15 C16 H16C . . 109.5 ?
    H16A C16 H16C . . 109.5 ?
    H16B C16 H16C . . 109.5 ?
    C12X C11X C10 . . 118.2(6) ?
    C12X C11X H11C . . 107.8 ?
    C10 C11X H11C . . 107.8 ?
    C12X C11X H11D . . 107.8 ?
    C10 C11X H11D . . 107.8 ?
    H11C C11X H11D . . 107.1 ?
    C13X C12X C11X . . 113.2(7) ?
    C13X C12X H12C . . 108.9 ?
    C11X C12X H12C . . 108.9 ?
    C13X C12X H12D . . 108.9 ?
    C11X C12X H12D . . 108.9 ?
    H12C C12X H12D . . 107.7 ?
    C12X C13X C14X . . 115.0(7) ?
    C12X C13X H13C . . 108.5 ?
    C14X C13X H13C . . 108.5 ?
    C12X C13X H13D . . 108.5 ?
    C14X C13X H13D . . 108.5 ?
    H13C C13X H13D . . 107.5 ?
    C13X C14X C15X . . 113.0(7) ?
    C13X C14X H14C . . 109.0 ?
    C15X C14X H14C . . 109.0 ?
    C13X C14X H14D . . 109.0 ?
    C15X C14X H14D . . 109.0 ?
    H14C C14X H14D . . 107.8 ?
    C14X C15X C16X . . 112.8(8) ?
    C14X C15X H15C . . 109.0 ?
    C16X C15X H15C . . 109.0 ?
    C14X C15X H15D . . 109.0 ?
    C16X C15X H15D . . 109.0 ?
    H15C C15X H15D . . 107.8 ?
    C15X C16X H16D . . 109.5 ?
    C15X C16X H16E . . 109.5 ?
    H16D C16X H16E . . 109.5 ?
    C15X C16X H16F . . 109.5 ?
    H16D C16X H16F . . 109.5 ?
    H16E C16X H16F . . 109.5 ?
loop_
    _geom_torsion_atom_site_label_1
    _geom_torsion_atom_site_label_2
    _geom_torsion_atom_site_label_3
    _geom_torsion_atom_site_label_4
    _geom_torsion_site_symmetry_1
    _geom_torsion_site_symmetry_2
    _geom_torsion_site_symmetry_3
    _geom_torsion_site_symmetry_4
    _geom_torsion
    _geom_torsion_publ_flag
    C7 N1 N2 C8 . . . . 177.59(16) ?
    C1B P1 C1 C2 . . . . 23.69(17) ?
    C1A P1 C1 C2 . . . . -83.93(16) ?
    C1B P1 C1 C6 . . . . -153.73(14) ?
    C1A P1 C1 C6 . . . . 98.65(14) ?
    C6 C1 C2 C3 . . . . -0.6(3) ?
    P1 C1 C2 C3 . . . . -178.08(14) ?
    C1 C2 C3 C4 . . . . 1.0(3) ?
    C2 C3 C4 C5 . . . . -0.6(3) ?
    C3 C4 C5 C6 . . . . -0.2(3) ?
    C4 C5 C6 C1 . . . . 0.6(3) ?
    C4 C5 C6 C7 . . . . -177.04(16) ?
    C2 C1 C6 C5 . . . . -0.2(2) ?
    P1 C1 C6 C5 . . . . 177.34(13) ?
    C2 C1 C6 C7 . . . . 177.37(16) ?
    P1 C1 C6 C7 . . . . -5.1(2) ?
    N2 N1 C7 C6 . . . . 176.72(15) ?
    C5 C6 C7 N1 . . . . -12.7(3) ?
    C1 C6 C7 N1 . . . . 169.78(16) ?
    N1 N2 C8 S2 . . . . 179.22(13) ?
    N1 N2 C8 S1 . . . . -1.6(2) ?
    C9 S1 C8 N2 . . . . 176.61(14) ?
    C9 S1 C8 S2 . . . . -4.25(15) ?
    C1B P1 C1A C2A . . . . 117.75(14) ?
    C1 P1 C1A C2A . . . . -136.70(14) ?
    C1B P1 C1A C6A . . . . -63.64(17) ?
    C1 P1 C1A C6A . . . . 41.91(17) ?
    C6A C1A C2A C3A . . . . 0.4(3) ?
    P1 C1A C2A C3A . . . . 179.05(15) ?
    C1A C2A C3A C4A . . . . 0.0(3) ?
    C2A C3A C4A C5A . . . . -0.2(3) ?
    C3A C4A C5A C6A . . . . 0.0(3) ?
    C4A C5A C6A C1A . . . . 0.4(3) ?
    C2A C1A C6A C5A . . . . -0.6(3) ?
    P1 C1A C6A C5A . . . . -179.15(14) ?
    C1A P1 C1B C6B . . . . -177.27(14) ?
    C1 P1 C1B C6B . . . . 76.58(15) ?
    C1A P1 C1B C2B . . . . -1.38(19) ?
    C1 P1 C1B C2B . . . . -107.53(17) ?
    C6B C1B C2B C3B . . . . -0.4(3) ?
    P1 C1B C2B C3B . . . . -176.25(16) ?
    C1B C2B C3B C4B . . . . -0.5(3) ?
    C2B C3B C4B C5B . . . . 0.5(3) ?
    C3B C4B C5B C6B . . . . 0.3(3) ?
    C4B C5B C6B C1B . . . . -1.3(3) ?
    C2B C1B C6B C5B . . . . 1.3(3) ?
    P1 C1B C6B C5B . . . . 177.49(15) ?
    C8 S1 C9 C10 . . . . -170.42(15) ?
    S1 C9 C10 C11 . . . . -175.95(19) ?
    S1 C9 C10 C11X . . . . 163.0(4) ?
    C9 C10 C11 C12 . . . . -67.3(3) ?
    C11X C10 C11 C12 . . . . 25.7(11) ?
    C10 C11 C12 C13 . . . . 177.4(2) ?
    C11 C12 C13 C14 . . . . -75.4(3) ?
    C12 C13 C14 C15 . . . . 169.6(3) ?
    C13 C14 C15 C16 . . . . 62.2(4) ?
    C9 C10 C11X C12X . . . . 33.4(8) ?
    C11 C10 C11X C12X . . . . -62.1(11) ?
    C10 C11X C12X C13X . . . . 165.7(7) ?
    C11X C12X C13X C14X . . . . 179.6(7) ?
    C12X C13X C14X C15X . . . . 173.9(7) ?
    C13X C14X C15X C16X . . . . 66.9(10) ?
loop_
    _geom_hbond_atom_site_label_D
    _geom_hbond_atom_site_label_H
    _geom_hbond_atom_site_label_A
    _geom_hbond_site_symmetry_A
    _geom_hbond_distance_DH
    _geom_hbond_distance_HA
    _geom_hbond_distance_DA
    _geom_hbond_angle_DHA
    N2 H2N S2 2_677 0.898(17) 2.450(17) 3.3337(17) 168(2)
_shelx_res_file
;
TITL C121 in P-1
CELL  0.71073  11.2068  11.4956  11.7728   86.623   70.538   65.013
ZERR     2.00   0.0012   0.0012   0.0013    0.001    0.001    0.001
LATT   1
SFAC  C    H    N    P    S
UNIT  56   66   4    2    4
MERG   2
OMIT    -4.00  53.00
SADI C10 C11 C11 C12 C12 C13 C13 C14 C14 C15 C15 C16
SADI  C10 C11X C11X C12X C12X C13X C13X C14X C14X C15X C15X C16X
DFIX 1.55 C11 C12 C11 C12X C12X C13 C12 C13
DFIX 0.90 0.02 N2 H2N
DELU 0.004 C11 > C16X
SIMU 0.001 0.001  C11 > C16X
EQIV $1 -x+1, -y+2, -z+2
HTAB C7 S2_$1
HTAB N2 S2_$1
FMAP   2
PLAN    5
SIZE     0.380   0.600   0.600
ACTA
BOND
BOND   $H
CONF
L.S.  10
TEMP  -173.00
WGHT    0.048300    1.332600
FVAR       0.19681   0.73159
P1    4   -0.079336    1.154771    1.323479    11.00000    0.01894    0.01746 =
         0.01912   -0.00221   -0.00590   -0.00565
S1    5    0.519288    0.648773    0.919138    11.00000    0.01629    0.02282 =
         0.02910   -0.00559   -0.00338   -0.00693
S2    5    0.669971    0.810906    0.929988    11.00000    0.01576    0.02516 =
         0.03879   -0.00172   -0.00553   -0.00881
N1    3    0.280509    0.860482    1.050974    11.00000    0.01580    0.02117 =
         0.01980    0.00305   -0.00473   -0.00791
N2    3    0.399498    0.879884    1.026543    11.00000    0.01593    0.02068 =
         0.02331   -0.00087   -0.00323   -0.00808
C1    1   -0.090118    1.036714    1.231934    11.00000    0.01817    0.01558 =
         0.01682    0.00189   -0.00608   -0.00615
C2    1   -0.216423    1.029359    1.249812    11.00000    0.01697    0.02359 =
         0.02102   -0.00192   -0.00441   -0.00607
AFIX  43
H2    2   -0.299642    1.088288    1.308944    11.00000   -1.20000
AFIX   0
C3    1   -0.223017    0.938068    1.183249    11.00000    0.02052    0.02801 =
         0.02358    0.00292   -0.00844   -0.01267
AFIX  43
H3    2   -0.310285    0.935816    1.196067    11.00000   -1.20000
AFIX   0
C4    1   -0.102016    0.849962    1.097862    11.00000    0.02668    0.02107 =
         0.01948    0.00142   -0.00974   -0.01138
AFIX  43
H4    2   -0.105983    0.786722    1.052647    11.00000   -1.20000
AFIX   0
C5    1    0.024302    0.854742    1.078976    11.00000    0.02004    0.01871 =
         0.01648    0.00009   -0.00432   -0.00534
AFIX  43
H5    2    0.107039    0.794218    1.020632    11.00000   -1.20000
AFIX   0
C6    1    0.032129    0.947447    1.144547    11.00000    0.01713    0.01516 =
         0.01556    0.00347   -0.00550   -0.00576
C7    1    0.167369    0.952640    1.117082    11.00000    0.01882    0.01828 =
         0.01736    0.00091   -0.00513   -0.00704
AFIX  43
H7    2    0.171039    1.024821    1.148534    11.00000   -1.20000
AFIX   0
C8    1    0.524535    0.788262    0.962031    11.00000    0.01811    0.02175 =
         0.01878    0.00166   -0.00562   -0.00794
C1A   1   -0.131421    1.300123    1.244245    11.00000    0.01774    0.01657 =
         0.01595   -0.00312   -0.00177   -0.00458
C2A   1   -0.052324    1.370203    1.227676    11.00000    0.01925    0.02548 =
         0.02539   -0.00143   -0.00492   -0.00891
AFIX  43
H2A   2    0.022980    1.342146    1.258109    11.00000   -1.20000
AFIX   0
C3A   1   -0.082724    1.480919    1.166935    11.00000    0.02800    0.02740 =
         0.03056    0.00222   -0.00349   -0.01612
AFIX  43
H3A   2   -0.028108    1.527939    1.156128    11.00000   -1.20000
AFIX   0
C4A   1   -0.192040    1.522795    1.122247    11.00000    0.02749    0.02215 =
         0.02324    0.00266   -0.00192   -0.00810
AFIX  43
H4A   2   -0.212898    1.598542    1.081003    11.00000   -1.20000
AFIX   0
C5A   1   -0.271288    1.453234    1.138099    11.00000    0.02228    0.02490 =
         0.02137   -0.00109   -0.00621   -0.00511
AFIX  43
H5A   2   -0.346525    1.481695    1.107548    11.00000   -1.20000
AFIX   0
C6A   1   -0.241204    1.342845    1.198091    11.00000    0.02098    0.02076 =
         0.02127   -0.00245   -0.00472   -0.00802
AFIX  43
H6A   2   -0.295584    1.295725    1.207987    11.00000   -1.20000
AFIX   0
C1B   1   -0.231810    1.187143    1.460496    11.00000    0.02328    0.02175 =
         0.01802   -0.00263   -0.00750   -0.00934
C2B   1   -0.355262    1.300637    1.492887    11.00000    0.02946    0.02063 =
         0.02225    0.00031   -0.00498   -0.00675
AFIX  43
H2B   2   -0.366930    1.366717    1.439586    11.00000   -1.20000
AFIX   0
C3B   1   -0.461504    1.317718    1.602821    11.00000    0.02919    0.02745 =
         0.02680   -0.00502   -0.00174   -0.00673
AFIX  43
H3B   2   -0.544896    1.395707    1.624254    11.00000   -1.20000
AFIX   0
C4B   1   -0.446798    1.222329    1.681027    11.00000    0.03305    0.03725 =
         0.01945   -0.00294   -0.00233   -0.01816
AFIX  43
H4B   2   -0.519944    1.234129    1.755658    11.00000   -1.20000
AFIX   0
C5B   1   -0.324443    1.109267    1.649702    11.00000    0.04035    0.03208 =
         0.02053    0.00497   -0.01361   -0.01943
AFIX  43
H5B   2   -0.313709    1.043011    1.702836    11.00000   -1.20000
AFIX   0
C6B   1   -0.217705    1.092620    1.541056    11.00000    0.02776    0.02272 =
         0.02394    0.00032   -0.01191   -0.00923
AFIX  43
H6B   2   -0.133500    1.015435    1.521195    11.00000   -1.20000
AFIX   0
C9    1    0.699676    0.551126    0.827472    11.00000    0.01785    0.02966 =
         0.03147   -0.01029   -0.00168   -0.00471
AFIX  23
H9A   2    0.734896    0.602016    0.765736    11.00000   -1.20000
H9B   2    0.759176    0.522046    0.878915    11.00000   -1.20000
AFIX   0
C10   1    0.704499    0.436618    0.767085    11.00000    0.03029    0.03060 =
         0.03793   -0.00539   -0.00270   -0.01562
AFIX  23
H10A  2    0.648324    0.467532    0.712969    11.00000   -1.20000
H10B  2    0.660726    0.391765    0.829878    11.00000   -1.20000
AFIX   0
PART    1
C11   1    0.851130    0.341319    0.694095    21.00000    0.02910    0.02630 =
         0.02421    0.00015   -0.00649   -0.01031
AFIX  23
H11A  2    0.846914    0.263067    0.668436    21.00000   -1.20000
H11B  2    0.908904    0.315624    0.747012    21.00000   -1.20000
AFIX   0
C12   1    0.923776    0.391868    0.581688    21.00000    0.02899    0.02853 =
         0.02488   -0.00037   -0.00688   -0.00945
AFIX  23
H12A  2    0.869201    0.413332    0.526268    21.00000   -1.20000
H12B  2    0.924968    0.472133    0.606315    21.00000   -1.20000
AFIX   0
C13   1    1.073929    0.294539    0.514137    21.00000    0.02852    0.03010 =
         0.02481   -0.00093   -0.00772   -0.00964
AFIX  23
H13A  2    1.074731    0.208975    0.505922    21.00000   -1.20000
H13B  2    1.104868    0.320293    0.431614    21.00000   -1.20000
AFIX   0
C14   1    1.178843    0.282107    0.575229    21.00000    0.02870    0.03198 =
         0.02557   -0.00058   -0.00785   -0.01034
AFIX  23
H14A  2    1.139595    0.272356    0.662087    21.00000   -1.20000
H14B  2    1.191483    0.362693    0.569691    21.00000   -1.20000
AFIX   0
C15   1    1.321974    0.168391    0.520172    21.00000    0.02816    0.03510 =
         0.02648    0.00021   -0.00820   -0.01063
AFIX  23
H15A  2    1.381504    0.163574    0.567972    21.00000   -1.20000
H15B  2    1.309443    0.087719    0.526699    21.00000   -1.20000
AFIX   0
C16   1    1.397147    0.176622    0.389071    21.00000    0.02818    0.03896 =
         0.02798    0.00059   -0.00737   -0.00986
AFIX  33
H16A  2    1.498056    0.124580    0.369308    21.00000   -1.50000
H16B  2    1.378855    0.266633    0.375749    21.00000   -1.50000
H16C  2    1.363271    0.143989    0.337153    21.00000   -1.50000
AFIX   0
PART    2
C11X  1    0.842143    0.366760    0.657860   -21.00000    0.02897    0.02831 =
         0.02486   -0.00149   -0.00727   -0.01005
AFIX  23
H11C  2    0.856650    0.276502    0.646538   -21.00000   -1.20000
H11D  2    0.827267    0.408006    0.584468   -21.00000   -1.20000
AFIX   0
C12X  1    0.977131    0.363726    0.663873   -21.00000    0.02879    0.02937 =
         0.02503   -0.00084   -0.00732   -0.01003
AFIX  23
H12C  2    0.974614    0.450661    0.652656   -21.00000   -1.20000
H12D  2    0.982379    0.342398    0.745294   -21.00000   -1.20000
AFIX   0
C13X  1    1.106242    0.267894    0.570448   -21.00000    0.02838    0.03045 =
         0.02512   -0.00057   -0.00773   -0.01003
AFIX  23
H13C  2    1.099744    0.289071    0.489349   -21.00000   -1.20000
H13D  2    1.108112    0.181230    0.582170   -21.00000   -1.20000
AFIX   0
C14X  1    1.244184    0.262166    0.572624   -21.00000    0.02826    0.03315 =
         0.02596   -0.00006   -0.00783   -0.01042
AFIX  23
H14C  2    1.247125    0.249788    0.655747   -21.00000   -1.20000
H14D  2    1.247712    0.345588    0.551577   -21.00000   -1.20000
AFIX   0
C15X  1    1.372851    0.153754    0.485080   -21.00000    0.02838    0.03516 =
         0.02655   -0.00003   -0.00765   -0.01026
AFIX  23
H15C  2    1.365809    0.071069    0.502047   -21.00000   -1.20000
H15D  2    1.457697    0.147105    0.499206   -21.00000   -1.20000
AFIX   0
C16X  1    1.388677    0.175029    0.351996   -21.00000    0.02853    0.03701 =
         0.02679   -0.00002   -0.00759   -0.01038
AFIX  33
H16D  2    1.487664    0.131039    0.301731   -21.00000   -1.50000
H16E  2    1.353992    0.267562    0.342580   -21.00000   -1.50000
H16F  2    1.334486    0.140078    0.326642   -21.00000   -1.50000
AFIX   0
PART    0
H2N   2    0.390660    0.958784    1.043826    11.00000   -1.20000
HKLF 4  1.0  1.00  0.00  0.00  0.00  1.00  0.00  0.00  0.00  1.00
REM  C121 in P-1
REM R1 =  0.0429 for    4954 Fo > 4sig(Fo)  and  0.0458 for all    5343 data
REM    356 parameters refined using    209 restraints
END
WGHT      0.0483      1.3326
REM Highest difference peak  1.296,  deepest hole -0.505,  1-sigma level  0.061
Q1    1   0.0367  1.1264  1.3414  11.00000  0.05    1.30
Q2    1   0.7008  0.5127  0.7130  11.00000  0.05    0.57
Q3    1   0.4930  0.5996  0.9578  11.00000  0.05    0.50
Q4    1   1.3179  0.2048  0.3318  11.00000  0.05    0.38
Q5    1  -0.1612  1.1770  1.3990  11.00000  0.05    0.37
_publcif_info_exptl_table_max_cols 4
_publcif_info_exptl_table_use_headnotes n
loop_
_publcif_info_datablock.id
_publcif_info_datablock.publ_exptl
_publcif_info_datablock.publ_geom
_publcif_info_datablock.structure
'{f30932d2-2840-4521-bea5-f72e5cf1cc89}' ? ? ?
'{39699cb1-cb13-47bd-94b8-a0ff08f0411d}' y ? y
loop_
_publcif_info_exptl_table_extra_item
sin_theta_over_lambda_max
loop_
_publcif_info_exptl_table_header_item
?
;
data_New_Global_Publ_Block
_journal_date_recd_electronic     2014-03-14
_journal_date_accepted     2014-04-14
_journal_name_full     'Acta Crystallographica, Section E'
_journal_year     2014
_journal_volume     70
_journal_issue      6
_journal_page_first     o633
_journal_page_last     o634
_journal_paper_category     QO
_journal_paper_doi     10.1107/S1600536814008459
_journal_coeditor_code     BQ2394
_publ_contact_author_name     'Mohammad Rezaul Karim'
_publ_contact_author_address
;
Department of Chemistry
Boswell Science Complex
Tennessee State University, Nashville
3500 John A Merritt Blvd,
Nashville, TN 37209,
USA
;
_publ_contact_author_email     'mkarim@tnstate.edu'
_publ_contact_author_fax     '(615) 963-5326'
_publ_contact_author_phone     '(615) 963-5321'
_publ_section_title
;
Octyl (2<i>E</i>)-2-[2-(diphenylphosphanyl)benzylidene]hydrazinecarbodithioate
;
loop_
    _publ_author_name
    _publ_author_footnote
    _publ_author_address
    'Asri, Izuddin' .
;
ChemicalStudies
Faculty of Science,
University of Brunei Darussalam,
Jalan Tungku Link,
Gadong, BE 1410
Brunei
;
    'Hamid, Malai Haniti S. A.' .
;
ChemicalStudies
Faculty of Science,
University of Brunei Darussalam,
Jalan Tungku Link,
Gadong, BE 1410
Brunei
;
    'Mirza, Aminul Huq' .
;
ChemicalStudies
Faculty of Science,
University of Brunei Darussalam,
Jalan Tungku Link,
Gadong, BE 1410
Brunei
;
    'Ali, Mohammad Akbar' .
;
ChemicalStudies
Faculty of Science,
University of Brunei Darussalam,
Jalan Tungku Link,
Gadong, BE 1410
Brunei
;
    'Karim, Mohammad Rezaul' .
;
Department of Chemistry
Boswell Science Complex
Tennessee State University, Nashville
3500 John A Merritt Blvd,
Nashville, TN 37209,
USA
;
