# Supplementary material for: Octyl (2E)-2-[2-(di­phenyl­phosphan­yl)benzyl­idene]hydrazinecarbodi­thio­ate
Source: Acta Crystallogr Sect E Struct Rep Online. 2014 May 3;70(Pt 6):o633–4. doi: 10.1107/S1600536814008459 (PMC4051045; doi:10.1107/S1600536814008459)
Supplement: Supplementary file 2 [file e-70-0o633-Isup2.hkl]

#
# h,k,l, Fc-squared, Fo-squared, sigma(Fo-squared), status flag
#
data_I
_shelx_title ' C121 in P-1'
_shelx_refln_list_code          4
_shelx_F_calc_maximum      167.57
_exptl_crystal_F_000       524.00
_reflns_d_resolution_high  0.7965

loop_
 _space_group_symop_operation_xyz
 'x, y, z'
 '-x, -y, -z'

_cell_length_a    11.2068
_cell_length_b    11.4956
_cell_length_c    11.7728
_cell_angle_alpha  86.623
_cell_angle_beta   70.538
_cell_angle_gamma  65.013

_shelx_F_squared_multiplier     1.000

loop_
 _refln_index_h
 _refln_index_k
 _refln_index_l
 _refln_F_squared_calc
 _refln_F_squared_meas
 _refln_F_squared_sigma
 _refln_observed_status
   1   0   0        291.17        345.94         4.28 o
   2   0   0        270.60        241.05         3.96 o
   3   0   0         26.72         25.75         0.80 o
   4   0   0         70.40         90.26         2.31 o
   5   0   0       2311.80       2386.20        31.86 o
   6   0   0          2.57          1.10         0.41 o
   7   0   0       1170.85       1139.75        18.16 o
   8   0   0        176.52        165.74         4.78 o
   9   0   0         12.70         10.76         1.72 o
  10   0   0         45.44         57.54         4.39 o
  11   0   0         17.52         25.02         7.87 o
 -11   1   0         14.68         17.34         2.79 o
 -10   1   0         25.48         24.63         3.61 o
  -9   1   0        281.00        279.42         8.54 o
  -8   1   0        491.80        466.24        23.19 o
  -7   1   0        136.87        142.57         4.31 o
  -6   1   0        416.62        380.40         7.42 o
  -5   1   0         43.26         21.91         1.06 o
  -4   1   0        668.23        621.86         9.97 o
  -3   1   0         78.87        114.64         2.30 o
  -2   1   0       2847.00       2746.15        36.02 o
  -1   1   0        216.49        166.35         3.99 o
   0   1   0        828.35        858.36        10.27 o
   1   1   0       2360.85       2439.39        31.51 o
   2   1   0        945.55       1082.81        16.16 o
   3   1   0        827.81        812.29        14.72 o
   4   1   0        166.22        154.74         3.08 o
   5   1   0       2493.81       2623.21        39.20 o
   6   1   0          3.85          6.24         0.86 o
   7   1   0        981.61       1002.60        16.19 o
   8   1   0        177.95        164.39         4.14 o
   9   1   0        145.18        156.45         4.73 o
  10   1   0          3.36          0.83         1.16 o
  11   1   0        188.01        180.60         7.57 o
  12   1   0        171.62        181.73         8.00 o
 -11   2   0         60.09         67.51         4.96 o
 -10   2   0        690.52        687.47        19.07 o
  -9   2   0          6.07          9.62         1.40 o
  -8   2   0          4.21          4.84         1.05 o
  -7   2   0         25.98         38.41         4.43 o
  -6   2   0        152.94        124.72         3.75 o
  -5   2   0        184.40        138.85         2.96 o
  -4   2   0        692.84        738.77        11.74 o
  -3   2   0          0.16          6.90         0.40 o
  -2   2   0       3247.43       3267.62        47.94 o
  -1   2   0       2302.25       2444.45        35.84 o
   0   2   0       1303.22       1327.95        19.61 o
   1   2   0       1833.09       1969.81        25.66 o
   2   2   0        594.68        650.82        11.46 o
   3   2   0         62.93         35.61         1.04 o
   4   2   0          4.98          6.67         0.60 o
   5   2   0       3834.96       3834.82        56.75 o
   6   2   0         78.10         66.08         2.09 o
   7   2   0         96.19         65.96         2.48 o
   8   2   0         60.66         67.80         2.53 o
   9   2   0        300.11        329.77         6.68 o
  10   2   0         72.14         82.46         4.68 o
  11   2   0        302.03        279.96        17.68 o
  12   2   0        147.30        146.17         6.82 o
 -10   3   0         56.68         63.63         5.14 o
  -9   3   0          0.06          1.86         1.07 o
  -8   3   0        179.54        205.78         5.98 o
  -7   3   0          6.88          8.27         1.27 o
  -6   3   0         25.87         27.21         1.92 o
  -5   3   0         73.12         67.60         2.16 o
  -4   3   0         39.74         57.52         2.15 o
  -3   3   0       4721.62       5250.80        76.95 o
  -2   3   0        203.09        197.97         3.58 o
  -1   3   0       1757.43       1964.54        29.10 o
   0   3   0       1106.69       1170.14        17.55 o
   1   3   0       3909.06       3828.82        49.78 o
   2   3   0       2087.02       2170.20        32.00 o
   3   3   0       3792.44       4258.42        75.80 o
   4   3   0       4442.88       4664.59        68.52 o
   5   3   0        574.03        656.49        10.70 o
   6   3   0       1080.73       1124.15        17.76 o
   7   3   0         25.58          8.26         1.19 o
   8   3   0        979.32       1005.63        16.48 o
   9   3   0        480.73        463.01         8.69 o
  10   3   0        233.41        210.90         7.63 o
  11   3   0        117.16        111.26         5.46 o
  12   3   0        164.23        164.11        12.13 o
  -9   4   0         19.51         20.08         2.22 o
  -8   4   0          8.13         10.53         1.50 o
  -7   4   0         31.53         30.28         2.28 o
  -6   4   0          6.78          5.57         0.99 o
  -5   4   0       2018.01       1995.69        35.64 o
  -4   4   0         87.86        103.71         3.24 o
  -3   4   0        184.12        232.79         5.34 o
  -2   4   0          4.28          2.90         0.37 o
  -1   4   0        657.37        814.10        12.64 o
   0   4   0       2175.49       2209.13        32.65 o
   1   4   0       2190.55       2045.05        30.25 o
   2   4   0       3243.23       3497.02        59.87 o
   3   4   0        152.45        152.27         2.92 o
   4   4   0        149.87        140.63         3.61 o
   5   4   0        876.36       1048.47        18.80 o
   6   4   0         69.37         84.47         2.32 o
   7   4   0        927.48        939.19        15.30 o
   8   4   0         62.30         55.53         2.06 o
   9   4   0        333.62        329.04         7.91 o
  10   4   0        409.18        446.82        10.24 o
  11   4   0         21.36         29.88         2.48 o
  12   4   0         24.70         20.55         2.79 o
  13   4   0          7.61         25.43         3.61 o
  -9   5   0          7.42          7.69         1.45 o
  -8   5   0          0.06          2.43         1.15 o
  -7   5   0        231.30        259.92         7.07 o
  -6   5   0        284.43        283.24         8.28 o
  -5   5   0          1.20          2.15         0.75 o
  -4   5   0        140.61        112.28         3.48 o
  -3   5   0         85.33         65.33         1.83 o
  -2   5   0        545.23        466.18         9.87 o
  -1   5   0         13.98         10.71         0.72 o
   0   5   0          0.58          1.36         0.30 o
   1   5   0        358.84        453.08         7.40 o
   2   5   0        256.09        202.02         5.14 o
   3   5   0        477.54        487.39         7.89 o
   4   5   0         12.42          4.91         0.60 o
   5   5   0        929.39        943.56        17.20 o
   6   5   0        137.60        131.14         3.14 o
   7   5   0         64.80         49.93         1.86 o
   8   5   0        431.55        386.15         7.41 o
   9   5   0        469.18        461.07        12.47 o
  10   5   0         24.38         28.75         2.30 o
  11   5   0         28.08         34.72         2.57 o
  12   5   0         81.01         78.69         4.77 o
  13   5   0        159.55        162.84         7.32 o
  -8   6   0         60.41         63.58         5.07 o
  -7   6   0        129.73        121.59         4.50 o
  -6   6   0        148.03        139.29         4.63 o
  -5   6   0        432.25        465.67        13.52 o
  -4   6   0         40.37         34.76         2.17 o
  -3   6   0          3.61          1.52         0.68 o
  -2   6   0        276.39        363.89         6.54 o
  -1   6   0        232.24        270.24         5.00 o
   0   6   0       3154.23       3193.00        47.35 o
   1   6   0        141.39        105.42         2.36 o
   2   6   0       4405.82       4780.67        99.28 o
   3   6   0          9.61          4.00         0.68 o
   4   6   0        585.42        594.53         9.69 o
   5   6   0        418.73        340.43         6.15 o
   6   6   0        550.80        571.35        14.36 o
   7   6   0        927.10        866.53        14.32 o
   8   6   0        231.68        231.19         5.05 o
   9   6   0         39.39         34.08         2.09 o
  10   6   0         20.05         21.84         1.99 o
  11   6   0         18.17         16.66         1.81 o
  12   6   0        657.70        646.43        14.31 o
  13   6   0         25.79         21.37         4.39 o
  -7   7   0        342.30        338.28         8.87 o
  -6   7   0        264.14        302.03         7.93 o
  -5   7   0        294.98        275.50        10.52 o
  -4   7   0        248.44        228.26         7.31 o
  -3   7   0        298.92        267.10         6.52 o
  -2   7   0       1388.05       1295.45        49.83 o
  -1   7   0        677.93        674.21        12.97 o
   0   7   0         12.20         21.20         1.07 o
   1   7   0        464.82        547.73         9.12 o
   2   7   0        549.11        608.39         9.89 o
   3   7   0        863.10        982.23        18.33 o
   4   7   0       1420.74       1488.83        27.08 o
   5   7   0        108.69        130.29         2.90 o
   6   7   0        802.63        834.66        13.65 o
   7   7   0         19.61         22.35         1.39 o
   8   7   0         12.06         13.04         1.17 o
   9   7   0          0.07          1.56         0.74 o
  10   7   0          1.74          4.93         1.12 o
  11   7   0        162.18        150.13         5.00 o
  12   7   0         49.01         52.62         5.03 o
  13   7   0         45.28         66.61         6.97 o
  -6   8   0         35.97         38.40         4.55 o
  -5   8   0         18.14         20.02         1.94 o
  -4   8   0          9.52          7.63         1.29 o
  -3   8   0        537.00        522.48        11.17 o
  -2   8   0         64.70         70.56         3.27 o
  -1   8   0          6.86          5.17         0.72 o
   0   8   0        326.42        276.05         5.37 o
   1   8   0         96.42        104.47         2.59 o
   2   8   0       1245.77       1254.88        23.20 o
   3   8   0          1.24          5.77         0.94 o
   4   8   0        184.58        175.91         4.77 o
   5   8   0        359.23        341.95         7.90 o
   6   8   0        358.80        352.41         8.25 o
   7   8   0        192.77        206.87         5.76 o
   8   8   0         40.65         41.67         2.73 o
   9   8   0        275.81        242.21         8.40 o
  10   8   0        129.49        152.67         6.48 o
  11   8   0        371.30        335.26        18.46 o
  12   8   0         76.55         79.39         5.27 o
  13   8   0         15.87         16.62         2.85 o
  -5   9   0         13.55          7.69         3.61 o
  -4   9   0         42.46         49.71         5.94 o
  -3   9   0        186.36        159.16         6.36 o
  -2   9   0         20.33         21.13         3.87 o
  -1   9   0       1834.31       1851.49        41.71 o
   0   9   0        125.66        123.17         5.84 o
   1   9   0        387.68        380.63         8.59 o
   2   9   0          1.23          1.29         0.60 o
   3   9   0          0.02          0.98         0.64 o
   4   9   0       2720.53       2755.77        48.89 o
   5   9   0          2.88          3.42         0.84 o
   6   9   0        482.30        442.56         9.98 o
   7   9   0        397.97        374.18         8.94 o
   8   9   0        270.47        233.33         9.20 o
   9   9   0        408.66        378.13        11.62 o
  10   9   0         20.06         26.01         3.09 o
  11   9   0        496.74        499.10        16.01 o
  12   9   0         85.84        106.91         5.75 o
  -4  10   0         65.86         62.78         4.34 o
  -3  10   0         96.49        114.99         5.51 o
  -2  10   0          0.12         -1.18         0.81 o
  -1  10   0        744.99        702.16        18.33 o
   0  10   0        434.86        424.78        12.13 o
   1  10   0         37.53         34.97         2.70 o
   2  10   0        850.76        845.28        16.84 o
   3  10   0         25.25         22.53         1.88 o
   4  10   0        614.20        582.22        27.13 o
   5  10   0         14.10         12.50         1.48 o
   6  10   0         45.32         42.86         2.72 o
   7  10   0         56.05         54.58         3.00 o
   8  10   0         48.98         52.09         3.23 o
   9  10   0        238.38        220.97         8.12 o
  10  10   0          0.41          4.12         1.54 o
  11  10   0         35.36         51.79         4.47 o
  12  10   0          0.10          2.71         1.46 o
  -3  11   0          5.40          3.64         1.91 o
  -2  11   0         10.59         10.21         2.05 o
  -1  11   0        152.56        134.17         8.65 o
   0  11   0         15.52         13.79         2.17 o
   1  11   0        167.28        183.26         7.23 o
   2  11   0        417.58        405.54         9.54 o
   3  11   0         92.22         65.06         2.97 o
   4  11   0         16.31         11.93         1.44 o
   5  11   0         52.90         58.52         2.91 o
   6  11   0        143.83        144.02         4.91 o
   7  11   0        181.00        184.17         5.85 o
   8  11   0         64.38         76.85         3.75 o
   9  11   0        122.91        129.08         5.93 o
  10  11   0          8.56          8.26         2.97 o
  11  11   0         16.05         14.80         2.58 o
  12  11   0          1.41          4.39         2.01 o
  -1  12   0         12.37         13.93         2.42 o
   0  12   0         83.67         71.62         4.59 o
   1  12   0         20.24         17.79         2.46 o
   2  12   0         38.47         34.51         3.27 o
   3  12   0        568.13        557.37        12.52 o
   4  12   0        176.94        180.21         5.71 o
   5  12   0         13.96         20.47         2.12 o
   6  12   0         22.34         33.70         2.71 o
   7  12   0        567.92        597.22        13.65 o
   8  12   0        105.57        117.89         4.71 o
   9  12   0          2.23          3.23         1.46 o
  10  12   0        161.33        167.40         9.29 o
  11  12   0         12.21         12.62         2.35 o
   0  13   0         18.70         25.05         3.29 o
   1  13   0        152.46        152.50         6.83 o
   2  13   0        117.38        132.05         6.21 o
   3  13   0          6.56         12.42         3.10 o
   4  13   0        154.87        162.65         5.56 o
   5  13   0         16.00         22.44         2.28 o
   6  13   0        397.53        409.11        10.43 o
   7  13   0          6.64          9.96         1.67 o
   8  13   0        581.81        568.05        13.46 o
   9  13   0         30.63         31.83         4.52 o
  10  13   0         19.49         19.44         2.79 o
   3  14   0         17.37         15.75         2.74 o
   4  14   0        142.79        146.61         6.75 o
   5  14   0         35.96         28.02         2.67 o
   6  14   0          2.37          3.59         1.39 o
   7  14   0         62.29         77.26         4.18 o
   8  14   0         75.37         86.30         7.26 o
  -7 -14   1         59.04         78.14         4.37 o
  -6 -14   1         97.49        109.74         4.71 o
  -5 -14   1          5.45          5.93         1.59 o
  -4 -14   1         11.19          8.56         1.67 o
  -3 -14   1        247.60        267.99         9.86 o
  -9 -13   1         73.39         76.11         5.02 o
  -8 -13   1          1.14          3.52         1.43 o
  -7 -13   1          8.92          6.28         1.37 o
  -6 -13   1        157.57        147.01         5.36 o
  -5 -13   1        193.69        194.46         8.17 o
  -4 -13   1         39.96         43.52         3.12 o
  -3 -13   1         10.73         19.75         2.64 o
  -2 -13   1        273.01        283.83        11.75 o
  -1 -13   1          0.01         -0.13         1.28 o
   0 -13   1         91.74        104.03         6.58 o
 -10 -12   1         93.86         95.56         6.58 o
  -9 -12   1         11.22         14.95         2.46 o
  -8 -12   1         71.27         65.57         4.34 o
  -7 -12   1        505.67        479.87        11.52 o
  -6 -12   1        158.66        151.91         5.26 o
  -5 -12   1         20.93         18.18         2.03 o
  -4 -12   1          1.21          3.82         1.09 o
  -3 -12   1          1.71          1.53         0.94 o
  -2 -12   1        101.39        125.44         5.57 o
  -1 -12   1        193.69        189.35         7.30 o
   0 -12   1          0.23          2.08         1.68 o
   1 -12   1          3.54          2.45         1.94 o
   2 -12   1         54.21         60.21         4.77 o
 -11 -11   1          1.16          1.07         1.24 o
 -10 -11   1        247.38        270.22         9.85 o
  -9 -11   1          2.10          2.86         1.36 o
  -8 -11   1        222.17        215.92         9.29 o
  -7 -11   1         90.60         82.59         4.13 o
  -6 -11   1         50.08         41.57         2.83 o
  -5 -11   1         97.10         85.86         3.57 o
  -4 -11   1          1.05          0.76         0.79 o
  -3 -11   1        330.62        301.26         7.65 o
  -2 -11   1         69.75         82.14         5.55 o
  -1 -11   1         92.87         93.71         4.55 o
   0 -11   1          3.23          1.97         1.29 o
   1 -11   1         65.61         69.25         4.28 o
   2 -11   1         61.63         58.31         4.40 o
   3 -11   1         41.39         32.76         3.60 o
 -12 -10   1         13.63         30.71         3.74 o
 -11 -10   1        299.50        321.34        14.46 o
 -10 -10   1         46.20         52.60         4.37 o
  -9 -10   1         34.33         33.76         3.37 o
  -8 -10   1        504.68        479.25        13.87 o
  -7 -10   1        283.39        293.19         7.65 o
  -6 -10   1        192.76        187.12         5.56 o
  -5 -10   1        314.80        333.51         9.69 o
  -4 -10   1         11.31         10.15         1.32 o
  -3 -10   1          0.11          0.45         0.84 o
  -2 -10   1         92.97        100.86         3.62 o
  -1 -10   1        417.99        416.25         9.43 o
   0 -10   1        520.61        504.78        13.69 o
   1 -10   1         69.62         73.78         7.87 o
   2 -10   1        106.78         92.04         4.63 o
   3 -10   1          2.69          5.11         1.61 o
   4 -10   1        417.70        439.09        13.45 o
 -12  -9   1          0.69          0.71         1.36 o
 -11  -9   1          0.63         -0.55         1.24 o
 -10  -9   1        390.54        378.10        12.04 o
  -9  -9   1        613.19        587.34        16.25 o
  -8  -9   1        183.02        174.55         6.75 o
  -7  -9   1        360.95        336.11        10.31 o
  -6  -9   1        862.21        819.74        16.49 o
  -5  -9   1        270.61        232.04         6.62 o
  -4  -9   1        741.23        693.54        14.06 o
  -3  -9   1         68.03         52.55         2.33 o
  -2  -9   1         68.05         49.44         2.28 o
  -1  -9   1        538.94        611.87        12.52 o
   0  -9   1        389.07        359.18         8.14 o
   1  -9   1        871.74        882.93        21.53 o
   2  -9   1        372.09        359.11        10.65 o
   3  -9   1         72.86         73.00         4.08 o
   4  -9   1         10.35          9.14         1.80 o
   5  -9   1        156.91        166.71         7.13 o
   6  -9   1        193.14        227.67         8.99 o
 -12  -8   1        153.42        151.23        13.94 o
 -11  -8   1        573.04        547.38        16.05 o
 -10  -8   1         34.21         29.23         3.16 o
  -9  -8   1        233.66        222.46         8.12 o
  -8  -8   1         10.20          6.60         1.54 o
  -7  -8   1         28.70         40.35         2.58 o
  -6  -8   1       1221.20       1168.98        27.29 o
  -5  -8   1        271.80        273.27         6.65 o
  -4  -8   1       1612.57       1516.31        27.72 o
  -3  -8   1        616.40        641.67        12.82 o
  -2  -8   1         39.78         39.17         1.93 o
  -1  -8   1        175.45        164.51         3.57 o
   0  -8   1         61.19         47.71         2.91 o
   1  -8   1          0.24          1.25         0.49 o
   2  -8   1        173.17        167.81         4.75 o
   3  -8   1          8.38         14.20         1.56 o
   4  -8   1         89.10         88.60         5.06 o
   5  -8   1          3.84          2.98         1.49 o
   6  -8   1        115.85        104.04         4.21 o
   7  -8   1        169.30        178.72         6.02 o
 -12  -7   1         25.22         29.73         2.97 o
 -11  -7   1         25.12         20.94         2.42 o
 -10  -7   1        131.65        129.30         4.44 o
  -9  -7   1         17.74         17.71         1.65 o
  -8  -7   1        660.72        663.35        13.52 o
  -7  -7   1          6.66          5.81         0.81 o
  -6  -7   1        235.91        208.72         4.41 o
  -5  -7   1         38.38         25.56         1.27 o
  -4  -7   1          9.55          5.90         0.59 o
  -3  -7   1         42.40         55.97         1.59 o
  -2  -7   1        595.55        618.43        10.08 o
  -1  -7   1          6.34         11.22         0.83 o
   0  -7   1          4.56          6.22         0.82 o
   1  -7   1        556.51        553.21         9.37 o
   2  -7   1        368.85        425.85         9.04 o
   3  -7   1       1224.59       1226.91        56.63 o
   4  -7   1          9.83          9.43         1.24 o
   5  -7   1         15.65         28.63         2.22 o
   6  -7   1        750.11        726.07        15.32 o
   7  -7   1        257.16        232.91         6.93 o
 -12  -6   1        125.76        135.84        11.39 o
 -11  -6   1         17.66         16.06         2.30 o
 -10  -6   1        228.34        189.82         6.01 o
  -9  -6   1        459.82        441.04        11.64 o
  -8  -6   1        149.37        140.82         5.81 o
  -7  -6   1        147.49        142.34         4.29 o
  -6  -6   1        926.90        880.53        14.35 o
  -5  -6   1       1321.74       1398.47        21.65 o
  -4  -6   1          2.46          1.38         0.66 o
  -3  -6   1        123.41        142.48         2.96 o
  -2  -6   1         95.92         99.53         2.25 o
  -1  -6   1       2254.78       2504.14        37.31 o
   0  -6   1        523.80        543.58         8.99 o
   1  -6   1         89.68         75.88         2.01 o
   2  -6   1         18.72         24.77         1.19 o
   3  -6   1         32.94         41.49         1.99 o
   4  -6   1        900.52        873.71        16.97 o
   5  -6   1         49.08         51.67         3.72 o
   6  -6   1        180.22        195.62         7.47 o
   7  -6   1        216.10        218.22         9.20 o
   8  -6   1         56.48         61.52         5.13 o
 -12  -5   1         27.29         24.30         5.68 o
 -11  -5   1         16.08         21.66         2.38 o
 -10  -5   1        173.10        186.35         5.60 o
  -9  -5   1        575.30        538.55        11.60 o
  -8  -5   1        455.52        454.70         9.95 o
  -7  -5   1        454.54        411.76         7.62 o
  -6  -5   1         93.70         75.80         2.43 o
  -5  -5   1        600.68        768.26        12.42 o
  -4  -5   1         79.85         93.22         2.31 o
  -3  -5   1       1366.56       1373.40        20.88 o
  -2  -5   1          0.52          0.75         0.28 o
  -1  -5   1         34.04         19.12         0.93 o
   0  -5   1        173.85        149.11         2.98 o
   1  -5   1        816.06        952.33        14.80 o
   2  -5   1        941.34        945.41        14.83 o
   3  -5   1         27.17         34.02         1.78 o
   4  -5   1        152.48        145.71         4.14 o
   5  -5   1         32.51         24.23         1.87 o
   6  -5   1       1159.85       1124.37        21.56 o
   7  -5   1          4.33          3.52         1.09 o
   8  -5   1        156.86        172.86         5.62 o
   9  -5   1         64.04         73.60         3.74 o
 -12  -4   1         25.58         23.52         3.01 o
 -11  -4   1        458.01        467.12        13.77 o
 -10  -4   1         57.64         53.30         3.86 o
  -9  -4   1         96.08        112.58         5.90 o
  -8  -4   1         91.96         87.20         3.33 o
  -7  -4   1          3.38          1.51         0.46 o
  -6  -4   1         34.15         32.59         1.42 o
  -5  -4   1         20.05         19.35         1.01 o
  -4  -4   1        468.27        406.48         6.91 o
  -3  -4   1         18.83         12.53         0.65 o
  -2  -4   1        300.18        301.98         5.20 o
  -1  -4   1        265.49        320.31         5.34 o
   0  -4   1        796.51        818.88        12.61 o
   1  -4   1        116.01        144.53         2.80 o
   2  -4   1        777.37        760.82        11.93 o
   3  -4   1        507.36        579.02        11.22 o
   4  -4   1        877.65        839.78        15.93 o
   5  -4   1         10.18         14.61         1.45 o
   6  -4   1         84.02         71.17         4.22 o
   7  -4   1          4.29          2.58         0.89 o
   8  -4   1         16.91         17.30         1.89 o
   9  -4   1        423.30        439.80        16.83 o
  10  -4   1         31.49         35.23         2.94 o
 -12  -3   1         21.98         26.77         3.34 o
 -11  -3   1          1.26          1.85         1.36 o
 -10  -3   1        299.43        291.40        11.52 o
  -9  -3   1         91.15         88.54         3.39 o
  -8  -3   1        135.43        128.48         5.56 o
  -7  -3   1        134.10        141.16         3.36 o
  -6  -3   1       1117.73       1158.09        18.27 o
  -5  -3   1          0.68          1.14         0.41 o
  -4  -3   1        884.52        918.29        14.34 o
  -3  -3   1         41.28         25.25         0.97 o
  -2  -3   1       1725.15       1840.28        31.48 o
  -1  -3   1       1256.81       1191.66        17.77 o
   0  -3   1       1598.20       1671.26        24.78 o
   1  -3   1          0.04          9.37         1.16 o
   2  -3   1        917.28        974.96        14.90 o
   3  -3   1       4361.92       4520.84        76.74 o
   4  -3   1        318.04        411.22         8.49 o
   5  -3   1        132.32        132.56         7.21 o
   6  -3   1        177.92        166.45         4.68 o
   7  -3   1        381.03        399.28         9.18 o
   8  -3   1         18.78         23.35         3.20 o
   9  -3   1        190.82        205.09         9.64 o
  10  -3   1        329.42        349.15         9.13 o
 -12  -2   1          9.70         12.68         2.58 o
 -11  -2   1       1144.07       1061.14        51.63 o
 -10  -2   1        158.97        147.67        13.30 o
  -9  -2   1         73.73         76.03         7.82 o
  -8  -2   1        326.92        310.81         7.16 o
  -7  -2   1         12.22          9.22         0.89 o
  -6  -2   1       1155.18       1189.71        18.65 o
  -5  -2   1        127.27        136.25         4.00 o
  -4  -2   1       1644.76       1552.56        23.48 o
  -3  -2   1        128.25        133.65         2.62 o
  -2  -2   1        863.25        762.65        11.61 o
  -1  -2   1        539.02        582.88        10.22 o
   0  -2   1       1071.10       1089.18        16.16 o
   1  -2   1       2075.38       2360.94        34.68 o
   2  -2   1         78.51         90.26         2.28 o
   3  -2   1        541.29        616.68        11.47 o
   4  -2   1        825.11        951.41        17.43 o
   5  -2   1        194.89        225.41         5.39 o
   6  -2   1        228.57        226.95         5.68 o
   7  -2   1        137.14        135.81         4.21 o
   8  -2   1       1914.61       2018.42        36.67 o
   9  -2   1        358.42        361.18         9.49 o
  10  -2   1        242.04        239.10         6.95 o
  11  -2   1          0.78         -0.47         1.52 o
 -12  -1   1        612.23        598.33        24.78 o
 -11  -1   1         57.67         54.72         4.91 o
 -10  -1   1          2.48          4.61         1.67 o
  -9  -1   1          0.20          0.33         0.99 o
  -8  -1   1       2917.42       2873.45        43.73 o
  -7  -1   1        565.38        520.81         9.13 o
  -6  -1   1        399.34        374.85         7.91 o
  -5  -1   1        324.22        258.47         5.68 o
  -4  -1   1        815.42        833.84        13.08 o
  -3  -1   1        303.92        345.24         5.71 o
  -2  -1   1        567.89        613.61         8.47 o
  -1  -1   1          4.50          3.92         0.24 o
   0  -1   1        424.73        481.39        17.97 o
   1  -1   1       2445.74       2632.42        38.43 o
   2  -1   1        358.75        324.05         6.16 o
   3  -1   1       1122.92       1120.94        16.96 o
   4  -1   1        241.09        308.73         5.35 o
   5  -1   1          0.04          6.18         1.63 o
   6  -1   1        912.46        901.92        14.51 o
   7  -1   1         38.12         38.34         2.16 o
   8  -1   1       2797.49       2789.59        42.54 o
   9  -1   1          3.79          4.89         1.16 o
  10  -1   1         72.81         82.54         6.71 o
  11  -1   1          2.36          4.62         1.76 o
 -11   0   1          9.26         11.92         5.55 o
 -10   0   1        136.59        133.26         6.27 o
  -9   0   1        101.29         90.95         8.65 o
  -8   0   1        487.82        549.75        12.80 o
  -7   0   1       1800.07       1851.31        28.65 o
  -6   0   1         41.87         41.83         1.53 o
  -5   0   1       1556.07       1498.45        22.95 o
  -4   0   1        390.99        425.86         7.13 o
  -3   0   1          6.28          8.01         0.59 o
  -2   0   1       6093.60       6137.96       136.30 o
  -1   0   1       1563.59       1684.18        22.14 o
   0   0   1       1272.19       1135.88        23.87 o
   1   0   1        248.98        288.99         3.91 o
   2   0   1      11700.68      11015.22       161.03 o
   3   0   1         25.45         22.84         1.04 o
   4   0   1       1821.79       1830.43        27.49 o
   5   0   1          6.33          1.15         0.48 o
   6   0   1       2532.47       2617.42        39.39 o
   7   0   1        855.64        969.65        15.68 o
   8   0   1        156.93        158.46         4.96 o
   9   0   1        441.30        441.95        10.23 o
  10   0   1          5.86          4.55         1.17 o
  11   0   1        301.70        314.09        12.65 o
  12   0   1         25.31         29.67         3.63 o
 -11   1   1          4.85          3.50         1.79 o
 -10   1   1          1.07          2.05         1.48 o
  -9   1   1        351.29        357.30        11.35 o
  -8   1   1        495.08        491.15        13.42 o
  -7   1   1       2935.85       3012.76        52.78 o
  -6   1   1         46.46         48.63         1.72 o
  -5   1   1        399.04        433.06         7.49 o
  -4   1   1        318.61        376.56         6.44 o
  -3   1   1        126.47        117.20         2.44 o
  -2   1   1        151.84        161.07         2.96 o
  -1   1   1        894.96        829.65        14.40 o
   0   1   1        436.57        540.36         9.49 o
   1   1   1         14.51         -0.56         0.28 o
   2   1   1       1336.07       1353.99        23.19 o
   3   1   1         43.15         45.50         1.44 o
   4   1   1        168.66        199.11         4.41 o
   5   1   1       1664.34       1850.30        28.00 o
   6   1   1        296.85        280.86         5.39 o
   7   1   1          4.28          5.17         0.75 o
   8   1   1        418.01        420.71         7.02 o
   9   1   1        188.22        187.85         5.36 o
  10   1   1        164.64        164.44         7.12 o
  11   1   1        152.03        152.99         6.70 o
  12   1   1         10.93         19.13         2.91 o
 -10   2   1         73.52         83.13         5.35 o
  -9   2   1        456.03        470.85        14.14 o
  -8   2   1         25.41         31.63         2.19 o
  -7   2   1          0.43          1.98         0.87 o
  -6   2   1         16.03         32.47         4.12 o
  -5   2   1         39.48         34.78         1.57 o
  -4   2   1       2327.24       2287.61        34.29 o
  -3   2   1        874.96        923.37        14.34 o
  -2   2   1        370.79        331.93         5.54 o
  -1   2   1        124.83         99.08         1.95 o
   0   2   1       3759.48       3888.29        80.78 o
   1   2   1        279.75        215.60         4.44 o
   2   2   1       5110.92       5065.73        73.85 o
   3   2   1       1052.58       1091.29        19.33 o
   4   2   1        186.83        191.42         3.73 o
   5   2   1       1772.34       2020.29        30.48 o
   6   2   1        115.83        108.14         2.68 o
   7   2   1        385.67        390.38         8.46 o
   8   2   1        270.50        273.98         5.63 o
   9   2   1         20.27         22.50         1.56 o
  10   2   1        380.05        326.58         8.16 o
  11   2   1        392.13        367.59        11.75 o
  12   2   1        202.58        209.75         9.29 o
 -10   3   1        323.71        360.17        12.22 o
  -9   3   1        142.44        163.82         9.68 o
  -8   3   1          9.66         11.16         1.43 o
  -7   3   1         49.81         62.27         2.84 o
  -6   3   1          3.81          6.92         1.33 o
  -5   3   1        483.22        441.22         9.27 o
  -4   3   1         45.59         41.51         2.35 o
  -3   3   1         21.96         21.71         1.42 o
  -2   3   1       3607.19       3600.87        53.04 o
  -1   3   1        490.96        509.81         8.15 o
   0   3   1        495.44        531.75         9.52 o
   1   3   1         71.13         95.68         1.81 o
   2   3   1       7250.62       7281.83        94.34 o
   3   3   1       1925.15       1997.46        29.67 o
   4   3   1        396.82        476.59         9.34 o
   5   3   1         39.50         84.42         2.20 o
   6   3   1        160.65        187.57         4.55 o
   7   3   1         28.18         16.77         1.17 o
   8   3   1        915.95        942.83        15.53 o
   9   3   1         30.20         34.93         1.96 o
  10   3   1        895.85        905.09        17.96 o
  11   3   1        201.02        182.51         7.26 o
  12   3   1          0.89          2.54         1.94 o
  13   3   1         16.01         21.19         3.61 o
  -9   4   1         52.12         58.24         4.77 o
  -8   4   1        191.56        193.21         5.86 o
  -7   4   1        275.11        246.38         6.65 o
  -6   4   1          9.21         14.44         1.65 o
  -5   4   1        169.41        157.08         4.47 o
  -4   4   1        378.74        337.29         8.42 o
  -3   4   1        496.73        489.73         8.28 o
  -2   4   1        964.71       1265.81        19.41 o
  -1   4   1         28.64         14.97         0.81 o
   0   4   1        206.81        195.18         4.13 o
   1   4   1       3164.02       3398.28        49.87 o
   2   4   1          5.79          0.66         0.38 o
   3   4   1        370.41        526.92         8.38 o
   4   4   1        181.84        197.61         4.21 o
   5   4   1        207.69        175.86         3.62 o
   6   4   1          1.92         23.58         1.34 o
   7   4   1          6.71          9.27         1.02 o
   8   4   1       1287.25       1298.98        20.79 o
   9   4   1          3.49          1.37         0.63 o
  10   4   1         13.91         23.34         1.99 o
  11   4   1          3.43          6.39         1.26 o
  12   4   1        120.36        125.23         7.75 o
  13   4   1        523.57        521.54        23.36 o
  -8   5   1         22.19         20.54         2.16 o
  -7   5   1        632.54        638.76        13.82 o
  -6   5   1        343.72        333.61         8.14 o
  -5   5   1        593.63        583.43        12.22 o
  -4   5   1          0.02          0.92         0.56 o
  -3   5   1        143.27        148.41         3.88 o
  -2   5   1         74.51         56.75         1.67 o
  -1   5   1         20.52         15.77         1.09 o
   0   5   1       2087.12       2017.84        34.80 o
   1   5   1        563.81        501.29         8.13 o
   2   5   1       1198.30       1379.23        24.49 o
   3   5   1        462.56        507.75         9.88 o
   4   5   1        192.49        244.99         4.46 o
   5   5   1         23.62          4.23         0.57 o
   6   5   1        644.48        642.68        11.07 o
   7   5   1        673.95        680.48        15.83 o
   8   5   1       1471.81       1487.23        27.08 o
   9   5   1        246.53        247.84         5.51 o
  10   5   1        724.61        708.91        14.65 o
  11   5   1         69.65         59.90         3.06 o
  12   5   1         23.79         34.70         3.34 o
  13   5   1        124.02        122.55         6.06 o
  -8   6   1          2.99          1.12         2.05 o
  -7   6   1        260.31        272.95         7.50 o
  -6   6   1         17.25         25.19         2.15 o
  -5   6   1         98.76        103.11         5.33 o
  -4   6   1         63.48         47.85         2.72 o
  -3   6   1        133.48        130.75         3.86 o
  -2   6   1        811.13        751.75        13.49 o
  -1   6   1         58.50         54.52         1.63 o
   0   6   1        104.03         96.60         3.46 o
   1   6   1          1.34          9.89         0.71 o
   2   6   1       1472.89       1519.25        27.18 o
   4   6   1        581.80        545.86        10.87 o
   5   6   1        211.16        213.65         4.17 o
   6   6   1        706.53        662.59        11.08 o
   7   6   1        125.19         99.15         2.70 o
   8   6   1          0.08          1.33         0.92 o
   9   6   1        486.41        451.52         9.75 o
  10   6   1         21.61         24.38         1.78 o
  11   6   1         81.96         79.74         3.56 o
  12   6   1        225.93        213.39         6.39 o
  13   6   1        333.17        359.69        13.55 o
  -7   7   1        573.60        585.38        13.40 o
  -6   7   1          0.78          3.29         1.17 o
  -5   7   1        385.59        405.35         9.53 o
  -4   7   1         26.95         21.53         1.84 o
  -3   7   1        141.35        112.21         6.05 o
  -2   7   1        922.25        792.32        47.22 o
  -1   7   1        273.14        209.34         4.27 o
   0   7   1       2676.54       2685.87        46.37 o
   1   7   1         18.29         18.84         0.94 o
   2   7   1        285.74        310.34         6.86 o
   3   7   1        995.79       1039.36        19.37 o
   4   7   1          7.84         22.08         1.79 o
   5   7   1       1529.49       1432.27        26.23 o
   6   7   1        133.55        171.10         3.67 o
   7   7   1       1497.57       1551.30        24.25 o
   8   7   1         53.62         48.46         1.90 o
   9   7   1         48.40         53.63         2.53 o
  10   7   1        257.54        262.30         6.75 o
  11   7   1          0.04          1.70         0.94 o
  12   7   1        300.76        342.52        10.26 o
  13   7   1         80.83        104.82         7.75 o
  -6   8   1          5.45         14.73         2.26 o
  -5   8   1          7.00         12.20         1.63 o
  -4   8   1        391.18        389.21         9.15 o
  -3   8   1         55.65         50.81         2.55 o
  -2   8   1        335.25        306.60         9.37 o
  -1   8   1        853.58        791.57        13.11 o
   0   8   1         13.03          9.02         0.80 o
   1   8   1          4.34         13.90         0.93 o
   2   8   1         11.96          6.31         0.94 o
   3   8   1         48.02         40.82         2.08 o
   4   8   1        339.42        304.83        10.88 o
   5   8   1        135.26        107.05         3.61 o
   6   8   1         72.27         58.50         3.68 o
   7   8   1       1946.57       1874.90        34.38 o
   8   8   1        588.93        565.82        18.64 o
   9   8   1        162.69        129.11        15.51 o
  10   8   1          0.43          2.32         1.10 o
  11   8   1        197.30        192.00         7.66 o
  12   8   1        274.60        276.80        16.78 o
  13   8   1         25.08         33.79         3.90 o
  -5   9   1         73.07         77.71         4.87 o
  -4   9   1         64.09         63.16         4.25 o
  -3   9   1        362.93        331.82        10.62 o
  -2   9   1        276.67        254.28        10.97 o
  -1   9   1        193.14        171.55         6.28 o
   0   9   1          3.86          0.39         0.64 o
   1   9   1         38.54         31.45         3.52 o
   2   9   1        718.31        732.74        18.43 o
   3   9   1        549.99        554.20        12.56 o
   4   9   1         32.63         40.84         2.46 o
   5   9   1        114.28        117.57         3.97 o
   6   9   1        710.61        703.65        14.50 o
   7   9   1        136.91        124.27         7.10 o
   8   9   1        681.28        695.04        14.75 o
   9   9   1         39.74         32.14         2.61 o
  10   9   1        687.41        671.04        18.07 o
  11   9   1        190.00        193.87         9.55 o
  12   9   1        134.43        159.72         7.11 o
  13   9   1          0.01          0.00         1.94 o
  -4  10   1         84.90         73.79         4.82 o
  -3  10   1        454.05        404.08        13.68 o
  -2  10   1         46.91         45.47         4.78 o
  -1  10   1         14.96         18.48         2.35 o
   0  10   1         81.04         75.49         4.00 o
   1  10   1          0.46          1.45         0.84 o
   2  10   1          4.00          4.62         1.03 o
   3  10   1        110.62        124.31         4.17 o
   4  10   1       1054.07       1035.68        27.28 o
   5  10   1        415.88        407.61         9.53 o
   6  10   1          7.46          3.94         0.94 o
   7  10   1        256.80        244.93         6.79 o
   8  10   1          4.92         10.60         2.32 o
   9  10   1        219.78        224.31         7.48 o
  10  10   1          0.01          1.39         1.18 o
  11  10   1        105.80        101.33         5.38 o
  12  10   1         60.65         86.10         5.11 o
  -3  11   1         19.68         18.84         2.91 o
  -2  11   1          3.37          4.51         1.73 o
  -1  11   1         37.26         51.99         4.15 o
   0  11   1          0.80          2.25         1.42 o
   1  11   1        658.74        609.03        16.43 o
   2  11   1        552.66        545.61        11.97 o
   3  11   1        115.83        119.68         4.22 o
   4  11   1         69.59         56.82         3.35 o
   5  11   1         16.87         18.49         2.28 o
   6  11   1         13.48         14.06         1.72 o
   7  11   1        419.82        405.15         9.97 o
   8  11   1          6.49         11.99         1.68 o
   9  11   1          2.41          4.34         1.17 o
  10  11   1        303.43        278.46         9.76 o
  11  11   1         60.79         79.84         9.29 o
  12  11   1        204.61        211.69         8.67 o
  -1  12   1        141.06        165.30         7.20 o
   0  12   1        333.61        310.50        11.49 o
   1  12   1         20.91         16.93         2.56 o
   2  12   1        117.26        133.68         6.02 o
   3  12   1         86.94        103.30         4.17 o
   4  12   1        178.42        185.27         5.90 o
   5  12   1          6.04          3.76         1.05 o
   6  12   1          0.00          0.85         0.87 o
   7  12   1        190.95        196.93         8.93 o
   8  12   1          0.02          1.20         0.97 o
   9  12   1        262.41        271.81        10.76 o
  10  12   1        103.28        109.07        11.75 o
  11  12   1          0.74          0.77         1.46 o
   1  13   1         36.86         45.06         4.10 o
   2  13   1         41.51         41.12         5.29 o
   3  13   1         77.01         65.53         3.64 o
   4  13   1         99.70        102.53         4.31 o
   5  13   1          0.25          1.20         1.18 o
   6  13   1        163.57        193.93         6.40 o
   7  13   1        248.19        260.57         7.78 o
   8  13   1         12.36         13.92         2.01 o
   9  13   1          0.43          3.38         1.39 o
  10  13   1         74.80         76.54         5.09 o
   3  14   1         54.17         56.52         4.84 o
   4  14   1        401.96        435.40        11.11 o
   5  14   1        170.63        174.67         6.20 o
   6  14   1          9.04         11.53         1.88 o
   7  14   1         34.90         40.34         3.25 o
   8  14   1         25.39         24.27         2.63 o
  -6 -14   2          0.58          2.12         1.24 o
  -5 -14   2        157.30        168.95         6.06 o
  -4 -14   2         75.09         78.17         4.06 o
  -9 -13   2          4.24          5.16         1.73 o
  -8 -13   2         35.85         43.78         4.02 o
  -7 -13   2          5.20          2.43         1.29 o
  -6 -13   2          0.25          2.30         1.12 o
  -5 -13   2        120.35        132.42         4.97 o
  -4 -13   2         14.67         15.99         1.93 o
  -3 -13   2        158.67        167.47         5.56 o
  -2 -13   2         21.31         26.52         3.09 o
  -1 -13   2          5.37          5.27         1.73 o
   0 -13   2          9.00          4.65         1.83 o
 -10 -12   2          4.59          6.34         2.84 o
  -9 -12   2          0.47          1.16         1.28 o
  -8 -12   2         52.50         62.71         4.84 o
  -7 -12   2        417.06        408.70        13.81 o
  -6 -12   2        214.85        207.14         6.37 o
  -5 -12   2          6.92          5.51         1.38 o
  -4 -12   2        107.31        107.98         4.22 o
  -3 -12   2        104.12        104.44         4.07 o
  -2 -12   2         68.98         60.68         4.52 o
  -1 -12   2          8.70         17.44         3.36 o
   0 -12   2        535.63        527.90        14.96 o
   1 -12   2        188.14        194.06         7.74 o
   2 -12   2        114.19        119.33         5.99 o
 -11 -11   2          1.04          0.57         1.36 o
 -10 -11   2         15.25         18.07         2.74 o
  -9 -11   2        320.96        330.17        28.66 o
  -8 -11   2        952.07        896.75        23.00 o
  -7 -11   2        293.10        286.10        31.11 o
  -6 -11   2        293.78        287.41         7.64 o
  -5 -11   2        157.87        144.56         6.14 o
  -4 -11   2        112.65        118.92         4.21 o
  -3 -11   2        149.15        156.98         4.96 o
  -2 -11   2        106.12        103.84         3.86 o
  -1 -11   2        269.48        296.17         9.39 o
   0 -11   2        388.26        403.83        18.98 o
   1 -11   2         85.04         71.68         4.19 o
   2 -11   2         96.89         91.52        11.88 o
   3 -11   2          1.34         -0.10         1.29 o
 -11 -10   2        107.93        124.13         6.39 o
 -10 -10   2         98.11        125.30         6.11 o
  -9 -10   2         25.54         22.73         2.92 o
  -8 -10   2          7.02          3.48         1.18 o
  -7 -10   2        426.06        402.02        12.04 o
  -6 -10   2        117.73         94.06         4.22 o
  -5 -10   2        195.44        203.22         5.76 o
  -4 -10   2         52.16         56.85         2.62 o
  -3 -10   2         14.81         19.66         1.72 o
  -2 -10   2        329.11        366.55         8.54 o
  -1 -10   2         24.06         21.27         1.79 o
   0 -10   2        291.57        268.33         8.57 o
   1 -10   2         23.43         35.15         4.39 o
   2 -10   2         63.21         68.08         4.15 o
   3 -10   2         18.53         12.02         2.09 o
   4 -10   2         42.75         33.16         3.41 o
   5 -10   2        220.11        225.50         8.92 o
 -12  -9   2         44.73         50.28         5.94 o
 -11  -9   2         77.21         85.76         6.45 o
 -10  -9   2         74.57         67.44         7.62 o
  -9  -9   2        215.79        214.25         9.81 o
  -8  -9   2        950.93        936.66        23.55 o
  -7  -9   2         92.57        101.53         5.16 o
  -6  -9   2        673.84        653.57        16.97 o
  -5  -9   2        247.28        241.65         8.46 o
  -4  -9   2        115.53        136.65         4.34 o
  -3  -9   2        769.52        832.78        16.34 o
  -2  -9   2          0.16          1.33         0.68 o
  -1  -9   2        356.72        403.28         8.94 o
   0  -9   2         57.27         70.47         2.77 o
   1  -9   2         42.37         39.53         3.09 o
   2  -9   2       1172.19       1142.24        27.19 o
   3  -9   2        169.87        155.42         6.17 o
   4  -9   2        102.21         93.95         4.81 o
   5  -9   2        109.60        107.56         4.24 o
   6  -9   2          5.98          9.20         1.62 o
 -12  -8   2        232.79        225.64         9.26 o
 -11  -8   2        142.11        143.88         6.91 o
 -10  -8   2         13.83         16.47         2.54 o
  -9  -8   2        337.97        304.04        10.12 o
  -8  -8   2        247.42        226.69         8.03 o
  -7  -8   2        395.52        387.93        11.41 o
  -6  -8   2        359.73        347.06         9.72 o
  -5  -8   2       1551.41       1566.62        35.50 o
  -4  -8   2        991.99        976.73        15.66 o
  -3  -8   2        175.18        172.25         3.70 o
  -2  -8   2       1097.19       1078.11        31.34 o
  -1  -8   2        161.29        206.36         6.60 o
   0  -8   2       1711.72       1731.91        28.43 o
   1  -8   2        267.19        252.12         5.13 o
   2  -8   2          1.70          4.53         1.31 o
   3  -8   2          0.32          2.67         0.89 o
   4  -8   2        205.01        205.65         5.85 o
   5  -8   2         10.79         12.91         1.63 o
   6  -8   2         30.35         33.80         2.66 o
   7  -8   2        232.44        217.38         6.88 o
 -12  -7   2         95.28         98.57         5.00 o
 -11  -7   2         49.76         55.82         3.72 o
 -10  -7   2        114.79        129.21         5.57 o
  -9  -7   2         20.72         22.20         2.00 o
  -8  -7   2        411.41        371.75         8.65 o
  -7  -7   2         14.23         13.15         1.31 o
  -6  -7   2        234.51        201.19         4.39 o
  -5  -7   2        141.65        125.02         3.03 o
  -4  -7   2         10.14         14.39         0.97 o
  -3  -7   2        108.54         91.12         2.27 o
  -2  -7   2         19.20         15.64         0.96 o
  -1  -7   2        477.18        445.43         7.72 o
   0  -7   2         16.44         12.32         0.89 o
   1  -7   2          8.77         10.48         0.87 o
   2  -7   2        343.79        312.49         7.08 o
   3  -7   2        553.95        547.93        25.35 o
   4  -7   2          2.64          2.32         0.84 o
   5  -7   2         17.66         16.12         1.69 o
   6  -7   2         53.32         52.84         3.63 o
   7  -7   2        220.92        242.95         7.11 o
   8  -7   2         71.29         64.33         3.73 o
 -12  -6   2          4.26          5.19         2.14 o
 -11  -6   2        168.00        178.52         5.80 o
 -10  -6   2          0.02          2.54         1.02 o
  -9  -6   2          0.01          2.45         1.16 o
  -8  -6   2        225.40        230.45         7.06 o
  -7  -6   2         62.36         54.86         2.43 o
  -6  -6   2        519.34        439.47         7.92 o
  -5  -6   2        486.36        428.09        11.25 o
  -4  -6   2        651.73        606.38        10.10 o
  -3  -6   2         57.03         52.08         2.16 o
  -2  -6   2       1250.36       1412.90        21.60 o
  -1  -6   2       1711.90       1748.61        26.41 o
   0  -6   2        510.99        444.54         9.80 o
   1  -6   2        944.68        847.67        13.51 o
   2  -6   2          6.66          1.82         0.49 o
   3  -6   2        113.24        101.79         3.26 o
   4  -6   2         34.11         29.20         2.03 o
   5  -6   2        386.64        335.43         8.02 o
   6  -6   2        495.43        485.57        10.94 o
   7  -6   2          4.14          5.62         1.45 o
   8  -6   2         72.12         80.24         4.01 o
 -12  -5   2         55.56         49.65         5.55 o
 -11  -5   2         22.22         30.06         2.57 o
 -10  -5   2         79.67         76.57         5.88 o
  -9  -5   2        135.60        122.22         4.24 o
  -8  -5   2       1194.26       1200.95        22.73 o
  -7  -5   2        851.84        893.06        17.28 o
  -6  -5   2        653.72        623.77        38.94 o
  -5  -5   2       1568.24       1650.42        25.34 o
  -4  -5   2         45.85         49.34         1.53 o
  -3  -5   2        477.59        468.82         7.79 o
  -2  -5   2        124.85        118.59         3.58 o
  -1  -5   2       2294.70       2651.10        39.32 o
   0  -5   2         14.40         16.01         0.87 o
   1  -5   2         25.01         14.58         0.89 o
   2  -5   2         49.04         44.03         1.41 o
   3  -5   2        299.94        292.32         9.29 o
   4  -5   2        840.16        743.17        14.49 o
   5  -5   2        183.02        197.65         6.17 o
   6  -5   2        163.30        153.06         4.72 o
   7  -5   2        109.69        108.64         5.16 o
   8  -5   2        415.42        361.98         9.19 o
   9  -5   2         23.77         27.61         3.29 o
 -12  -4   2         25.88         23.29         3.15 o
 -11  -4   2         19.57         18.01         2.67 o
 -10  -4   2        175.22        178.42         9.99 o
  -9  -4   2        261.45        247.21         6.65 o
  -8  -4   2          1.07          1.35         0.81 o
  -7  -4   2         35.94         32.91         2.01 o
  -6  -4   2         54.87         34.43         1.46 o
  -5  -4   2       1086.22       1108.04        17.43 o
  -4  -4   2         44.27         47.72         1.47 o
  -3  -4   2       1269.19       1188.92        18.15 o
  -2  -4   2         77.35         83.38         2.20 o
  -1  -4   2       1221.46       1209.23        18.26 o
   0  -4   2        130.88        159.95         4.32 o
   1  -4   2        383.49        500.65         8.09 o
   2  -4   2       2212.93       2153.69        32.20 o
   3  -4   2        184.88        191.71         4.83 o
   4  -4   2        151.42        158.80         4.33 o
   5  -4   2        455.82        407.53         8.88 o
   6  -4   2        456.83        464.55        10.25 o
   7  -4   2        296.73        311.04         7.79 o
   8  -4   2         18.25         14.66         1.71 o
   9  -4   2          2.17          4.06         1.27 o
  10  -4   2        183.28        190.78         6.31 o
 -12  -3   2          1.86          4.14         1.95 o
 -11  -3   2        796.77        823.52        21.91 o
 -10  -3   2          0.05          1.46         0.91 o
  -9  -3   2         95.60        105.33         6.63 o
  -8  -3   2         48.68         51.27         2.55 o
  -7  -3   2        130.96        121.07         3.78 o
  -6  -3   2        155.44        147.25         3.22 o
  -5  -3   2        956.61       1047.05        16.42 o
  -4  -3   2       2256.19       2346.43        35.09 o
  -3  -3   2          4.76         10.14         1.48 o
  -2  -3   2       1129.17       1150.09        17.35 o
  -1  -3   2        423.94        464.72         8.58 o
   0  -3   2       3572.80       3707.70        54.23 o
   1  -3   2        329.76        417.95         6.71 o
   2  -3   2        886.64        800.41        12.42 o
   3  -3   2        172.58        162.09         3.92 o
   4  -3   2       1805.23       1692.36        30.00 o
   5  -3   2        288.20        325.72         7.28 o
   6  -3   2         24.98         23.95         1.81 o
   7  -3   2         83.66         81.09         3.24 o
   8  -3   2         29.68         33.22         2.50 o
   9  -3   2        439.51        481.86        13.30 o
  10  -3   2        120.85        136.19         5.05 o
  11  -3   2          1.94          6.71         3.36 o
 -11  -2   2         83.06         94.87         5.67 o
 -10  -2   2         89.99         82.55         4.92 o
  -9  -2   2        997.23        997.05        25.17 o
  -8  -2   2       1008.28        995.83        19.36 o
  -7  -2   2        187.12        188.46         5.08 o
  -6  -2   2         92.80         92.17         3.99 o
  -5  -2   2       2134.79       2278.95        34.25 o
  -4  -2   2       5558.47       6094.46        89.24 o
  -3  -2   2          6.14         11.05         0.96 o
  -2  -2   2        378.87        364.66         5.24 o
  -1  -2   2        791.50        940.10        14.23 o
   0  -2   2      28080.08      24310.47       996.83 o
   1  -2   2         34.96         65.24         1.41 o
   2  -2   2        709.83        823.91        12.68 o
   3  -2   2        322.41        288.68         5.96 o
   4  -2   2        290.49        240.50         5.41 o
   5  -2   2         95.75         65.34         2.43 o
   6  -2   2        174.57        168.14         5.37 o
   7  -2   2        799.20        792.21        15.72 o
   8  -2   2       1340.55       1383.91        26.06 o
   9  -2   2         53.32         45.14         2.79 o
  10  -2   2        129.21        136.73         7.14 o
  11  -2   2        332.19        340.18        17.17 o
 -11  -1   2        320.25        318.03        11.10 o
 -10  -1   2         98.86         86.80         5.42 o
  -9  -1   2          2.88          0.93         1.05 o
  -8  -1   2        507.99        517.52        11.25 o
  -7  -1   2         15.35         15.48         1.64 o
  -6  -1   2       4080.91       3906.67        59.66 o
  -5  -1   2        165.44        160.66         3.49 o
  -4  -1   2        142.92        117.31         2.52 o
  -3  -1   2         91.26        128.64         2.50 o
  -2  -1   2        156.67        208.50         4.40 o
  -1  -1   2       4540.70       4850.84        63.33 o
   0  -1   2       4826.80       4755.91        97.64 o
   1  -1   2       2869.82       3264.73        55.13 o
   2  -1   2       1402.55       1474.75        31.11 o
   3  -1   2        645.58        740.15        11.48 o
   4  -1   2        504.91        471.05         7.78 o
   5  -1   2        549.37        573.76         9.47 o
   6  -1   2         62.05         44.56         1.75 o
   7  -1   2        851.06        826.35        16.12 o
   8  -1   2        853.14        848.68        16.86 o
   9  -1   2         61.52         61.25         3.04 o
  10  -1   2        101.32         89.07         3.94 o
  11  -1   2         61.98         60.03         4.29 o
  12  -1   2        240.68        257.21         9.99 o
 -11   0   2          0.13         -0.03         1.56 o
 -10   0   2         16.97         16.78         2.62 o
  -9   0   2         22.58         23.49         2.91 o
  -8   0   2          5.54          6.40         1.68 o
  -7   0   2        281.85        220.21         4.68 o
  -6   0   2        294.50        273.41         5.36 o
  -5   0   2          9.30          3.07         0.51 o
  -4   0   2        523.74        525.70        10.07 o
  -3   0   2         83.19         61.13         1.70 o
  -2   0   2         61.38         83.87         1.74 o
  -1   0   2       4259.51       4737.02        76.58 o
   0   0   2        353.05        357.52        10.99 o
   1   0   2       5120.69       5075.60        66.29 o
   2   0   2        510.68        519.23         8.06 o
   3   0   2         27.97         39.20         1.20 o
   4   0   2        743.96        772.76        12.12 o
   5   0   2         67.90        132.78         3.57 o
   6   0   2       1116.35       1108.87        17.50 o
   7   0   2       1331.94       1271.38        20.11 o
   8   0   2        200.22        207.03        11.14 o
   9   0   2          2.58          4.32         0.99 o
  10   0   2         63.58         65.01         4.34 o
  11   0   2         23.61         24.15         2.53 o
  12   0   2        166.85        182.50        12.52 o
 -10   1   2          0.04          0.94         1.33 o
  -9   1   2        211.26        225.20         8.50 o
  -8   1   2         19.97         30.14         3.10 o
  -7   1   2       1227.84       1244.35        23.26 o
  -6   1   2        824.27        849.42        13.94 o
  -5   1   2        573.47        549.45         9.30 o
  -4   1   2        183.12        176.18         3.57 o
  -3   1   2       6299.99       7078.63       103.47 o
  -2   1   2        996.29       1101.17        19.31 o
  -1   1   2      10316.06      10370.46       263.42 o
   0   1   2        164.29        160.37         2.81 o
   1   1   2        472.83        461.25        10.40 o
   2   1   2       8849.85       8317.34       121.53 o
   3   1   2          2.35          6.57         0.82 o
   4   1   2       4157.96       4108.48        69.78 o
   5   1   2        275.59        313.77         5.74 o
   6   1   2        695.03        726.07        11.92 o
   7   1   2          1.43          4.90         0.68 o
   8   1   2        157.02        149.27         3.66 o
   9   1   2         69.48         65.38         4.06 o
  10   1   2        234.90        234.67         7.19 o
  11   1   2        381.91        367.64         9.25 o
  12   1   2         27.04         33.63         3.72 o
 -10   2   2         12.00          5.84         2.19 o
  -9   2   2        745.08        768.96        20.73 o
  -8   2   2        189.13        185.35         7.87 o
  -7   2   2         52.13         48.93         2.35 o
  -6   2   2        685.78        685.33        13.73 o
  -5   2   2        306.45        331.07         6.17 o
  -4   2   2        301.13        310.94         5.72 o
  -3   2   2        264.55        200.77         3.86 o
  -2   2   2        903.59        908.63        14.09 o
  -1   2   2        125.76         95.66         2.89 o
   0   2   2       1031.91       1081.81        16.26 o
   1   2   2       8166.73       8189.99       327.08 o
   2   2   2       9575.99       9519.00       139.30 o
   3   2   2       8948.54       9044.96       188.85 o
   4   2   2          0.73          6.24         0.57 o
   5   2   2        830.72        979.37        15.41 o
   6   2   2        464.20        390.79         7.04 o
   7   2   2         42.04         37.28         1.92 o
   8   2   2        176.82        155.22         6.17 o
   9   2   2        446.46        396.21         7.73 o
  10   2   2          3.95          5.63         1.17 o
  11   2   2        300.69        279.34         9.55 o
  12   2   2        152.37        137.92         6.39 o
  13   2   2         91.72         69.26         5.39 o
  -9   3   2          1.01          1.66         1.43 o
  -8   3   2         34.78         28.41         3.04 o
  -7   3   2         32.68         29.13         3.09 o
  -6   3   2          0.32          2.44         0.75 o
  -5   3   2          1.32          3.63         0.64 o
  -4   3   2        520.72        424.07         7.46 o
  -3   3   2        137.91        113.21         3.28 o
  -2   3   2       1338.77       1531.57        23.26 o
  -1   3   2        642.53        630.20        11.56 o
   0   3   2        394.72        413.45         7.85 o
   1   3   2        532.43        582.18         9.09 o
   2   3   2       1465.88       1484.22        19.87 o
   3   3   2        992.61        909.17        13.95 o
   4   3   2        160.88        169.06         4.06 o
   5   3   2         14.33          7.77         0.78 o
   6   3   2          0.33          5.13         0.63 o
   7   3   2         97.16         79.62         2.68 o
   8   3   2        197.56        211.56         4.92 o
   9   3   2        425.62        412.06         9.79 o
  10   3   2        420.05        432.82         8.48 o
  11   3   2          6.38          7.92         2.19 o
  12   3   2          4.22          6.27         1.86 o
  13   3   2          0.03          0.74         1.42 o
  -9   4   2         94.06         93.83         5.67 o
  -8   4   2          4.56          5.22         1.73 o
  -7   4   2         28.90         27.71         2.90 o
  -6   4   2        159.95        129.46         4.14 o
  -5   4   2         40.89         29.83         1.91 o
  -4   4   2        453.71        399.38         7.25 o
  -3   4   2        168.17        155.66         4.81 o
  -2   4   2        131.75        229.85         4.43 o
  -1   4   2         68.55        100.64         2.33 o
   0   4   2        800.54        903.08        13.96 o
   1   4   2        592.79        598.95         9.47 o
   2   4   2       4784.96       4924.65        72.12 o
   3   4   2       4382.39       4359.65        63.92 o
   4   4   2         43.40         23.83         1.30 o
   5   4   2         10.40          9.79         0.78 o
   6   4   2        219.02        214.21         4.42 o
   7   4   2        571.07        444.38         8.10 o
   8   4   2       1580.63       1551.98        24.44 o
   9   4   2          9.20         15.71         1.20 o
  10   4   2       1305.52       1307.82        33.55 o
  11   4   2         47.48         46.13         2.73 o
  12   4   2         51.31         51.30         4.09 o
  13   4   2          1.88          1.35         1.67 o
  -8   5   2          7.20          6.24         1.82 o
  -7   5   2          8.73         11.05         1.58 o
  -6   5   2       1101.70       1071.42        23.06 o
  -5   5   2         51.24         53.28         3.08 o
  -4   5   2        186.00        159.79         5.42 o
  -3   5   2        880.53        805.98        47.96 o
  -2   5   2        178.69        169.66         3.63 o
  -1   5   2         50.46         54.71         2.91 o
   0   5   2          4.26          5.35         0.72 o
   1   5   2       1904.31       2125.00        31.76 o
   2   5   2        259.68        235.91         4.25 o
   3   5   2         38.69         74.04         2.38 o
   4   5   2        107.12        113.63         2.45 o
   5   5   2          0.03          3.55         0.51 o
   6   5   2       4392.93       4665.05        68.99 o
   7   5   2        151.66        127.92         3.92 o
   8   5   2        259.28        222.80         6.93 o
   9   5   2        365.81        312.14         6.67 o
  10   5   2        713.21        682.64        13.27 o
  11   5   2        779.83        753.64        24.59 o
  12   5   2          3.49          3.58         1.48 o
  13   5   2         25.65         22.71         2.91 o
  -7   6   2        766.80        771.00        16.45 o
  -6   6   2         97.15         98.75         3.83 o
  -5   6   2        180.96        174.53         5.17 o
  -4   6   2        349.01        323.22         7.65 o
  -3   6   2        268.53        260.77         6.25 o
  -2   6   2       1771.54       1811.68        27.86 o
  -1   6   2          0.35          2.44         0.71 o
   0   6   2         46.09         41.23         2.57 o
   1   6   2       1553.06       1641.59        24.91 o
   2   6   2         31.76         30.70         1.26 o
   3   6   2        154.36        117.51         3.90 o
   4   6   2         23.17         19.53         1.42 o
   5   6   2        125.58        170.13         3.51 o
   6   6   2        346.78        346.21         6.38 o
   7   6   2        126.78        145.40         3.49 o
   8   6   2        724.06        729.53        12.53 o
   9   6   2         41.80         37.51         1.93 o
  10   6   2          5.34          4.83         1.42 o
  11   6   2         66.87         47.47         2.72 o
  12   6   2          7.33          7.81         1.38 o
  13   6   2        309.76        294.57         9.98 o
  -7   7   2         44.60         56.58         3.39 o
  -6   7   2         18.97         30.18         2.61 o
  -5   7   2        752.18        659.92        14.10 o
  -4   7   2         61.45         60.19         4.39 o
  -3   7   2        121.29        105.06         3.53 o
  -2   7   2        271.12        258.62         6.20 o
  -1   7   2       2879.75       2902.43        50.34 o
   0   7   2          2.91          1.18         0.44 o
   1   7   2          0.32          2.38         0.49 o
   2   7   2        457.16        456.83         7.77 o
   3   7   2         90.39         85.60         2.87 o
   4   7   2        903.65        845.87        16.24 o
   5   7   2       1073.75       1045.28        19.77 o
   6   7   2       1061.00        988.68        15.86 o
   7   7   2        349.34        321.44         9.98 o
   8   7   2          2.09          5.04         0.80 o
   9   7   2        419.50        430.10         8.76 o
  10   7   2         32.73         31.51         1.98 o
  11   7   2        316.53        321.07         8.00 o
  12   7   2         26.40         21.04         2.09 o
  13   7   2          5.15          5.94         2.32 o
  -6   8   2         12.00         10.89         1.75 o
  -5   8   2         28.06         43.64         4.07 o
  -4   8   2         24.20         27.03         2.36 o
  -3   8   2         22.41         32.50         3.28 o
  -2   8   2        694.28        616.06        16.12 o
  -1   8   2         17.62         16.65         1.22 o
   0   8   2       1441.23       1368.59        24.78 o
   1   8   2          7.44         13.88         1.19 o
   2   8   2          1.06          2.55         0.72 o
   3   8   2        302.25        250.51         6.16 o
   4   8   2        650.37        621.49        33.75 o
   5   8   2       1256.28       1190.05        54.37 o
   6   8   2        461.65        429.77         9.58 o
   7   8   2       1303.13       1328.96        25.18 o
   8   8   2        201.68        211.51         6.01 o
   9   8   2          3.95          2.14         1.02 o
  10   8   2        516.41        514.87        11.87 o
  11   8   2         11.29         10.03         2.01 o
  12   8   2         14.07         13.89         3.87 o
  13   8   2        339.29        333.71        11.48 o
  -5   9   2         70.92         81.62         5.11 o
  -4   9   2        279.28        274.77         9.70 o
  -3   9   2         18.30         22.92         2.72 o
  -2   9   2        168.17        161.38         6.43 o
  -1   9   2         35.20         29.38         2.90 o
   0   9   2        122.65        112.72         5.50 o
   1   9   2        328.94        354.65         9.63 o
   2   9   2          8.33          5.49         0.94 o
   3   9   2          0.02          8.44         1.14 o
   4   9   2         13.79         13.42         1.42 o
   5   9   2        283.20        239.46         6.29 o
   6   9   2        258.10        274.65         6.98 o
   7   9   2         13.47         22.63         1.96 o
   8   9   2         69.46         74.28         3.25 o
   9   9   2          5.30          5.46         1.24 o
  10   9   2        327.13        312.90        11.74 o
  11   9   2        129.58        131.56         6.97 o
  12   9   2        261.64        287.35        10.13 o
  13   9   2          8.98          6.10         3.87 o
  -4  10   2        169.86        195.59         8.23 o
  -3  10   2         14.02         17.04         2.60 o
  -2  10   2        146.46        131.36         5.99 o
  -1  10   2         35.00         33.43         3.19 o
   0  10   2        292.45        307.58         9.76 o
   1  10   2        164.24        155.15         4.80 o
   2  10   2         62.88         56.65         3.92 o
   3  10   2       1832.59       1860.60        34.23 o
   4  10   2         41.48         42.91         2.54 o
   5  10   2          2.45          5.78         1.05 o
   6  10   2         20.53         29.12         2.48 o
   7  10   2          3.46          7.27         1.23 o
   8  10   2         44.66         38.14         2.75 o
   9  10   2          2.23          2.48         1.07 o
  10  10   2        472.02        465.76        14.79 o
  11  10   2          0.44          0.34         1.18 o
  12  10   2         72.28         76.05         4.74 o
  13  10   2        182.02        178.17         7.76 o
  -2  11   2         66.44         80.20         5.09 o
  -1  11   2        179.62        168.93        10.07 o
   0  11   2          4.34          1.33         1.24 o
   1  11   2        241.19        234.22         8.30 o
   2  11   2          0.60          2.12         1.05 o
   3  11   2        235.56        241.37         6.64 o
   4  11   2        179.35        206.61         6.09 o
   5  11   2        151.63        127.56         4.92 o
   6  11   2        599.35        560.12        12.60 o
   7  11   2        362.70        346.69         8.93 o
   8  11   2       1118.92       1055.45        21.40 o
   9  11   2         61.71         57.93         7.02 o
  10  11   2        176.87        179.59         9.35 o
  11  11   2         93.17         86.40        10.07 o
  12  11   2         14.19         20.70         3.01 o
  -1  12   2         11.34         20.30         2.83 o
   0  12   2        641.56        700.97        23.88 o
   1  12   2         19.98         21.25         2.74 o
   2  12   2         35.06         44.13         5.94 o
   3  12   2          0.48          0.72         0.94 o
   4  12   2        133.93        128.86         4.03 o
   5  12   2         74.38         82.57         3.71 o
   6  12   2         17.64         19.23         2.05 o
   7  12   2          1.96          1.03         1.22 o
   8  12   2        112.56        114.56         4.64 o
   9  12   2          1.10          0.58         1.02 o
  10  12   2          7.17         11.39         3.10 o
  11  12   2          0.02          2.45         1.43 o
   1  13   2          1.37          5.43         5.29 o
   2  13   2         28.60         36.77         3.74 o
   3  13   2          4.43          4.35         1.73 o
   4  13   2         71.51         69.21         3.65 o
   5  13   2         79.03         69.76         3.90 o
   6  13   2         80.00         79.85         3.84 o
   7  13   2        318.08        328.73         9.12 o
   8  13   2          6.26         12.64         1.93 o
   9  13   2         57.68         59.08         3.99 o
  10  13   2          0.11          0.85         1.20 o
   4  14   2          9.07         12.27         2.64 o
   5  14   2        863.08        851.38        18.51 o
   6  14   2         10.50         10.79         1.93 o
   7  14   2         61.31         74.01         3.99 o
   8  14   2          3.48          3.71         2.58 o
  -8 -13   3        102.89        121.87         6.11 o
  -7 -13   3         10.99          4.30         1.54 o
  -6 -13   3         53.03         48.55         4.29 o
  -5 -13   3          1.20          7.07         1.49 o
  -4 -13   3         12.27         11.99         1.73 o
  -3 -13   3          3.29          7.82         1.48 o
  -2 -13   3        139.22        162.95         9.55 o
  -1 -13   3         60.12         70.81         4.70 o
  -9 -12   3          0.71          1.39         2.71 o
  -8 -12   3          2.37          1.68         1.94 o
  -7 -12   3          0.46         -0.13         1.10 o
  -6 -12   3         75.18         81.30         4.65 o
  -5 -12   3        678.28        698.49        15.10 o
  -4 -12   3         23.55         20.63         2.08 o
  -3 -12   3          0.13          0.26         0.84 o
  -2 -12   3          0.01          0.88         1.68 o
  -1 -12   3         45.81         39.04         3.45 o
   0 -12   3        682.14        708.79        18.89 o
   1 -12   3        218.61        220.04         8.37 o
   2 -12   3        227.89        216.71         8.53 o
 -10 -11   3         14.73         13.79         2.46 o
  -9 -11   3        190.51        214.40        10.46 o
  -8 -11   3          3.41          2.10         2.45 o
  -7 -11   3        108.56         87.19         4.84 o
  -6 -11   3         73.03         68.14         4.34 o
  -5 -11   3         10.18         12.03         1.59 o
  -4 -11   3        269.27        266.69         8.15 o
  -3 -11   3         65.93         54.42         3.60 o
  -2 -11   3        333.09        341.07         8.39 o
  -1 -11   3          3.59         12.73         2.01 o
   0 -11   3        132.61        156.06         6.20 o
   1 -11   3        159.49        176.44         6.83 o
   2 -11   3        233.99        227.28         8.37 o
   3 -11   3        275.05        280.63         9.81 o
 -11 -10   3        110.75        115.25         7.10 o
 -10 -10   3        192.99        210.82         8.58 o
  -9 -10   3        148.45        163.94         7.12 o
  -8 -10   3          0.79          4.65         1.46 o
  -7 -10   3         56.93         47.96         3.92 o
  -6 -10   3         13.77         12.93         2.01 o
  -5 -10   3        109.20        129.88         5.05 o
  -4 -10   3        342.50        338.07         8.43 o
  -3 -10   3          0.40          0.52         0.66 o
  -2 -10   3        276.82        261.33         6.65 o
  -1 -10   3          6.29          6.27         1.09 o
   0 -10   3         76.71         71.50         3.74 o
   1 -10   3         63.55         75.86         4.08 o
   2 -10   3         86.29         74.96         4.10 o
   3 -10   3          8.00          4.13         1.61 o
   4 -10   3          2.16          3.31         2.45 o
   5 -10   3        187.33        191.20         7.86 o
 -11  -9   3         14.83         17.99         2.83 o
 -10  -9   3         82.13         99.13         5.38 o
  -9  -9   3          0.34          1.01         1.18 o
  -8  -9   3          0.48          3.71         1.43 o
  -7  -9   3         29.67         29.26         3.23 o
  -6  -9   3        181.29        171.17         5.08 o
  -5  -9   3         41.25         42.35         3.27 o
  -4  -9   3         45.65         48.63         2.31 o
  -3  -9   3        654.19        630.17        12.86 o
  -2  -9   3        158.33        150.00         4.37 o
  -1  -9   3        110.94         90.08         3.12 o
   0  -9   3        108.35         89.07         5.42 o
   1  -9   3        577.77        571.78        14.87 o
   2  -9   3        457.77        464.86        12.86 o
   3  -9   3        415.24        408.03        12.03 o
   4  -9   3        158.80        154.59         6.43 o
   5  -9   3         13.19         19.80         2.64 o
   6  -9   3        118.18        116.24         5.95 o
 -11  -8   3         11.56         10.31         2.23 o
 -10  -8   3        643.79        610.51        17.60 o
  -9  -8   3         34.92         34.21         4.00 o
  -8  -8   3         36.04         38.22         3.41 o
  -7  -8   3         79.46         77.14         3.03 o
  -6  -8   3         23.48         26.55         1.60 o
  -5  -8   3       3271.89       3352.97        50.37 o
  -4  -8   3        259.13        259.50        14.52 o
  -3  -8   3        487.09        515.78         8.95 o
  -2  -8   3         71.21         73.79         2.17 o
  -1  -8   3          1.84          1.54         0.49 o
   0  -8   3        181.92        176.07         3.95 o
   1  -8   3          0.15          1.59         0.54 o
   2  -8   3       1193.42       1143.53        21.34 o
   3  -8   3        192.21        164.68         4.83 o
   4  -8   3        151.09        137.98         4.47 o
   5  -8   3         78.80         78.51         3.39 o
   6  -8   3         55.74         65.92         4.18 o
   7  -8   3        257.92        255.00         7.50 o
 -11  -7   3        156.44        151.65         6.71 o
 -10  -7   3         24.78         23.54         2.30 o
  -9  -7   3        167.18        159.08         5.89 o
  -8  -7   3         37.97         45.54         2.60 o
  -7  -7   3        908.12        879.36        17.22 o
  -6  -7   3         31.47         32.87         1.93 o
  -5  -7   3         20.94         13.18         1.53 o
  -4  -7   3         10.59         14.51         1.01 o
  -3  -7   3        331.92        300.65         5.64 o
  -2  -7   3         73.32         58.05         2.68 o
  -1  -7   3        146.77        105.19         2.87 o
   0  -7   3        488.99        454.13        10.28 o
   1  -7   3        335.67        394.78         7.12 o
   2  -7   3        524.67        506.29         8.89 o
   3  -7   3        235.26        237.03         5.99 o
   4  -7   3          4.34          8.74         1.24 o
   5  -7   3          0.54          2.93         1.74 o
   6  -7   3        175.15        176.20         5.53 o
   7  -7   3         11.11         10.03         1.65 o
   8  -7   3        109.45        138.83         5.24 o
 -12  -6   3         17.62         12.76         2.11 o
 -11  -6   3          5.43          2.35         1.23 o
 -10  -6   3         32.39         37.31         2.79 o
  -9  -6   3        280.64        287.30        13.94 o
  -8  -6   3         76.07         71.99         3.53 o
  -7  -6   3          5.77          6.57         1.55 o
  -6  -6   3          5.91          3.72         0.95 o
  -5  -6   3        240.60        211.06         4.40 o
  -4  -6   3         10.53         11.75         0.89 o
  -3  -6   3        145.52        123.03         2.83 o
  -2  -6   3        105.09        106.06         2.48 o
  -1  -6   3        172.70        217.85         4.18 o
   0  -6   3       1616.90       1654.55        25.16 o
   1  -6   3         88.76         72.55         2.02 o
   2  -6   3        698.90        638.45        24.00 o
   3  -6   3          7.04         11.44         1.24 o
   4  -6   3         27.15         27.92         1.93 o
   5  -6   3        213.28        240.74         6.33 o
   6  -6   3        367.51        358.07         8.67 o
   7  -6   3         96.40         98.06         4.19 o
   8  -6   3         16.27         16.02         2.13 o
   9  -6   3         82.77         92.64         4.70 o
 -12  -5   3         60.73         66.73         5.25 o
 -11  -5   3         43.14         43.46         3.22 o
 -10  -5   3         64.60         71.23         3.46 o
  -9  -5   3         12.17         14.50         1.69 o
  -8  -5   3        405.63        373.56        11.20 o
  -7  -5   3        419.03        394.83        10.85 o
  -6  -5   3        121.14         88.34         3.60 o
  -5  -5   3        327.28        308.40        10.21 o
  -4  -5   3         36.41         31.84         1.29 o
  -3  -5   3         34.97         23.45         1.00 o
  -2  -5   3        461.43        418.10         8.22 o
  -1  -5   3        266.28        173.59         3.44 o
   0  -5   3         94.30        122.04         2.79 o
   1  -5   3        416.20        391.97         6.77 o
   2  -5   3        382.52        320.11         5.76 o
   3  -5   3       1258.04       1269.25        19.73 o
   4  -5   3         28.96         22.75         1.76 o
   5  -5   3        115.45        101.34         3.56 o
   6  -5   3        601.41        602.90        12.74 o
   7  -5   3         97.29         96.06         3.75 o
   8  -5   3         27.12         28.89         2.51 o
   9  -5   3          8.42          6.80         1.50 o
 -11  -4   3          9.11          7.67         2.05 o
 -10  -4   3        178.40        186.10         5.96 o
  -9  -4   3         13.91         13.96         1.63 o
  -8  -4   3        224.84        220.19         6.05 o
  -7  -4   3        122.26        114.32         3.81 o
  -6  -4   3         17.01         23.80         1.73 o
  -5  -4   3        182.63        203.30         8.25 o
  -4  -4   3         51.07         43.14         1.83 o
  -3  -4   3       1521.61       1570.12        23.83 o
  -2  -4   3        505.58        486.93         7.95 o
  -1  -4   3        820.48        972.51        15.00 o
   0  -4   3       6361.44       7042.85       102.76 o
   1  -4   3         38.85         19.69         1.34 o
   2  -4   3        654.26        643.11        10.38 o
   3  -4   3          7.34          7.65         0.68 o
   4  -4   3        906.75        923.42        46.32 o
   5  -4   3        644.19        668.03        13.35 o
   6  -4   3         44.71         43.40         2.99 o
   7  -4   3        174.33        173.83         5.25 o
   8  -4   3        161.74        168.27         6.19 o
   9  -4   3          5.53          6.14         1.48 o
  10  -4   3        149.23        153.38         5.51 o
 -11  -3   3        193.60        199.61        18.20 o
 -10  -3   3         55.26         57.99         3.29 o
  -9  -3   3         13.46         15.78         1.78 o
  -8  -3   3          5.62          2.35         0.89 o
  -7  -3   3        358.00        323.62         7.68 o
  -6  -3   3         56.25         46.28         3.79 o
  -5  -3   3         93.62         67.22         2.48 o
  -4  -3   3         28.86         43.13         1.94 o
  -3  -3   3        652.19        743.21        11.72 o
  -2  -3   3         48.97         48.70         1.28 o
  -1  -3   3         79.40         79.71         1.78 o
   0  -3   3       4908.97       5536.34        80.88 o
   1  -3   3       1512.57       1835.31        27.36 o
   2  -3   3        712.89        769.38        12.06 o
   3  -3   3        539.47        568.00         9.25 o
   4  -3   3        981.55       1051.90        19.27 o
   5  -3   3        112.28         81.60         4.13 o
   6  -3   3        620.06        647.77        13.38 o
   7  -3   3        639.27        627.37        13.15 o
   8  -3   3        777.78        778.22        16.77 o
   9  -3   3         61.98         53.18         3.12 o
  10  -3   3        102.94        105.00         4.35 o
  11  -3   3        151.13        166.70         5.95 o
 -11  -2   3        287.89        285.98        10.48 o
 -10  -2   3        618.54        583.27        16.67 o
  -9  -2   3          2.78          2.38         0.93 o
  -8  -2   3         48.37         54.60         2.74 o
  -7  -2   3        870.47        843.13        16.59 o
  -6  -2   3        247.11        231.37         5.78 o
  -5  -2   3       1353.95       1274.67        23.27 o
  -4  -2   3         65.88         55.76         2.06 o
  -3  -2   3       1308.08       1323.69        23.53 o
  -2  -2   3         40.57         31.76         0.94 o
  -1  -2   3        313.48        312.65         5.95 o
   0  -2   3       6497.27       6678.29       123.97 o
   1  -2   3        921.47       1012.08        17.78 o
   2  -2   3       2256.22       2365.04        35.07 o
   3  -2   3        136.46        158.20         3.10 o
   4  -2   3       1207.81       1263.37        19.41 o
   5  -2   3          9.50         16.27         1.34 o
   6  -2   3        215.83        183.14        12.39 o
   7  -2   3        533.67        552.11        11.66 o
   8  -2   3         10.26          8.42         1.36 o
   9  -2   3        848.13        837.37        17.24 o
  10  -2   3         60.41         57.41         6.98 o
  11  -2   3          3.99          1.46         1.16 o
 -11  -1   3         29.36         36.48         3.96 o
 -10  -1   3         20.22         17.33         2.72 o
  -9  -1   3        800.67        815.88        21.35 o
  -8  -1   3          1.35         -0.20         0.59 o
  -7  -1   3        160.44        165.52         4.87 o
  -6  -1   3        215.05        207.83         5.39 o
  -5  -1   3       1124.41       1135.01        17.83 o
  -4  -1   3        306.01        286.45         5.12 o
  -3  -1   3       1249.04       1323.86        23.53 o
  -2  -1   3        184.57        180.59         4.06 o
  -1  -1   3        338.48        331.12         5.47 o
   0  -1   3        524.63        526.70        16.58 o
   1  -1   3      23520.74      20374.56       855.63 o
   2  -1   3        194.23        163.65         3.05 o
   3  -1   3        636.67        667.42        12.21 o
   4  -1   3        337.10        282.03         5.04 o
   5  -1   3       1201.21       1071.01        16.76 o
   6  -1   3         96.34         87.74         2.27 o
   7  -1   3        248.19        230.01         5.95 o
   8  -1   3        190.34        172.04         5.06 o
   9  -1   3        670.40        651.74        15.30 o
  10  -1   3         55.86         53.11         3.45 o
  11  -1   3          4.21          3.60         1.17 o
  12  -1   3         42.70         49.54         5.94 o
 -10   0   3          2.45          2.72         1.68 o
  -9   0   3         70.99         64.00         4.38 o
  -8   0   3        462.09        455.06        13.26 o
  -7   0   3        591.52        574.15        12.17 o
  -6   0   3         25.18         18.04         1.21 o
  -5   0   3          8.81          9.39         0.74 o
  -4   0   3        139.84        132.47         2.85 o
  -3   0   3        619.00        699.95        11.20 o
  -2   0   3       1238.06       1511.33        22.84 o
  -1   0   3         45.67         61.25         1.73 o
   0   0   3        470.55        476.28         7.58 o
   1   0   3       7383.77       7516.06        98.05 o
   2   0   3       5260.30       5536.63        80.81 o
   3   0   3       1993.03       2108.37        31.35 o
   4   0   3       1260.74       1238.09        21.89 o
   5   0   3       1031.20       1125.88        17.54 o
   6   0   3          4.49          8.20         1.01 o
   7   0   3        342.00        285.53         5.59 o
   8   0   3        191.32        168.00         5.40 o
   9   0   3        319.62        323.91         8.07 o
  10   0   3          7.10         10.60         1.57 o
  11   0   3          1.59          3.10         1.15 o
  12   0   3        612.98        589.13        17.13 o
 -10   1   3        296.75        318.96        22.20 o
  -9   1   3         52.24         45.73         4.10 o
  -8   1   3          9.85          8.47         1.86 o
  -7   1   3        101.44        107.33         4.96 o
  -6   1   3        350.23        378.24         7.08 o
  -5   1   3        457.12        406.49         7.32 o
  -4   1   3        347.21        337.42         7.06 o
  -3   1   3        540.15        505.37         8.42 o
  -2   1   3        836.28        808.17        12.67 o
  -1   1   3       8542.83       9379.35       136.69 o
   0   1   3       3073.61       3275.36        48.17 o
   1   1   3        272.60        332.27         5.41 o
   2   1   3        230.56        215.21         4.55 o
   3   1   3       6848.32       6978.98       103.97 o
   4   1   3         83.53         74.41         1.88 o
   5   1   3         21.73          0.79         0.35 o
   6   1   3       5573.31       5971.49        87.94 o
   7   1   3         43.03         40.79         1.66 o
   8   1   3        400.93        419.22         7.79 o
   9   1   3        374.45        364.00         8.61 o
  10   1   3         74.91         86.96         3.56 o
  11   1   3        207.68        194.66         6.01 o
  12   1   3         97.25         94.58         9.42 o
  -9   2   3         25.90         29.45         4.91 o
  -8   2   3        641.59        624.65        17.23 o
  -7   2   3          3.19          6.10         1.48 o
  -6   2   3        274.41        290.41         8.03 o
  -5   2   3         60.10         48.00         1.73 o
  -4   2   3        414.41        358.54         6.54 o
  -3   2   3        342.27        290.65         6.29 o
  -2   2   3       2432.86       2893.62        43.00 o
  -1   2   3       1768.35       1895.70        28.45 o
   0   2   3       1245.88       1308.57        19.74 o
   1   2   3        326.87        322.65         5.37 o
   2   2   3       2702.34       2996.92        44.06 o
   3   2   3        456.36        429.57         6.97 o
   4   2   3       3262.47       3289.32        48.64 o
   5   2   3          4.17         15.43         1.32 o
   6   2   3        335.13        412.59         7.37 o
   7   2   3         14.18          4.70         0.84 o
   8   2   3        157.54        173.91         4.13 o
   9   2   3        267.60        295.80         6.22 o
  10   2   3          5.71          4.70         1.17 o
  11   2   3          0.45          0.39         0.87 o
  12   2   3         97.97        113.40         5.71 o
  13   2   3          1.07         -0.11         1.52 o
  -9   3   3        258.55        239.30        18.46 o
  -8   3   3         95.30         93.62         5.39 o
  -7   3   3         23.89         29.96         3.10 o
  -6   3   3          0.43          2.31         0.83 o
  -5   3   3       1382.31       1358.17        31.82 o
  -4   3   3        353.88        328.55         6.16 o
  -3   3   3         64.69         57.85         1.79 o
  -2   3   3        727.57        855.53        15.72 o
  -1   3   3          0.70          1.46         0.34 o
   0   3   3         14.52         13.15         0.83 o
   1   3   3        305.18        233.47         4.96 o
   2   3   3       6630.37       6969.05       101.72 o
   3   3   3        295.18        342.96         5.83 o
   4   3   3       2244.91       2158.35        37.70 o
   5   3   3        698.53        823.52        15.22 o
   6   3   3        694.13        687.73        11.40 o
   7   3   3         64.19         52.70         1.88 o
   8   3   3         53.46         47.45         2.02 o
   9   3   3         56.75         61.66         4.67 o
  10   3   3        280.58        280.60         7.75 o
  11   3   3        290.43        304.53         8.43 o
  12   3   3         15.35         16.20         2.71 o
  13   3   3          2.86          4.87         1.86 o
  -8   4   3          1.18          1.58         1.56 o
  -7   4   3          2.39          4.53         1.48 o
  -6   4   3        169.79        175.43         5.45 o
  -5   4   3         16.96         13.36         1.40 o
  -4   4   3        144.64        110.56         3.37 o
  -3   4   3        115.74        116.93         2.89 o
  -2   4   3        126.30        131.98         3.06 o
  -1   4   3        994.20       1062.23        25.60 o
   0   4   3         29.22         30.46         1.40 o
   1   4   3        195.10        210.80         3.95 o
   2   4   3       3003.44       3202.29        47.28 o
   3   4   3         38.22         99.76         2.65 o
   4   4   3          7.48          3.56         0.45 o
   5   4   3       1361.66       1427.33        21.98 o
   6   4   3        186.36        164.45         4.06 o
   7   4   3        262.93        223.26         4.74 o
   8   4   3          0.19          1.42         0.52 o
   9   4   3       1593.85       1501.56        38.79 o
  10   4   3        592.12        575.87        10.65 o
  11   4   3         53.59         51.66         2.44 o
  12   4   3        297.71        286.47         9.66 o
  13   4   3         17.91         18.80         2.79 o
  -8   5   3         23.64         23.93         3.20 o
  -7   5   3         99.28        106.81         5.67 o
  -6   5   3        325.27        303.57         7.68 o
  -5   5   3         36.71         52.54         4.84 o
  -4   5   3        692.90        653.75        13.30 o
  -3   5   3          3.35          4.59         0.84 o
  -2   5   3        519.07        485.37         9.17 o
  -1   5   3         39.12         50.39         2.85 o
   0   5   3        619.10        592.27        13.15 o
   1   5   3        905.88        875.86        13.76 o
   2   5   3         25.50         32.41         1.12 o
   3   5   3       6642.81       7216.05       105.42 o
   4   5   3       1990.22       2260.92        33.91 o
   5   5   3        133.05        127.03         2.88 o
   6   5   3        276.40        331.41         6.21 o
   7   5   3       2299.80       2280.88        40.73 o
   8   5   3         84.96         76.58         3.55 o
   9   5   3        534.96        551.96        13.38 o
  10   5   3        367.84        388.70         7.87 o
  11   5   3        204.40        212.70         5.33 o
  12   5   3         39.12         58.18         3.04 o
  13   5   3        233.51        227.86         8.56 o
  -7   6   3        116.82        138.56        14.20 o
  -6   6   3        521.39        525.50        12.01 o
  -5   6   3        145.43        114.97         4.07 o
  -4   6   3         71.20         56.58         3.42 o
  -3   6   3        334.29        295.79        11.97 o
  -2   6   3         89.85         96.05         2.70 o
  -1   6   3       3058.55       2878.80       119.50 o
   0   6   3        262.61        300.19         5.68 o
   1   6   3         75.31        111.65         2.62 o
   2   6   3        198.09        187.94         3.78 o
   3   6   3        123.89         89.12         2.10 o
   4   6   3        655.24        627.94        10.24 o
   5   6   3        133.01         95.26         2.35 o
   6   6   3        287.57        300.05         5.69 o
   7   6   3        669.85        599.81        10.36 o
   8   6   3         14.45         11.19         1.05 o
   9   6   3        257.93        235.62         7.42 o
  10   6   3        105.82        110.15         3.38 o
  11   6   3          6.92         16.59         1.77 o
  12   6   3        166.31        168.38         5.40 o
  13   6   3        165.78        158.57         6.70 o
  -6   7   3        105.97        110.05         4.45 o
  -5   7   3          2.22          3.23         1.12 o
  -4   7   3          0.48          2.04         1.33 o
  -3   7   3        285.01        283.83         7.01 o
  -2   7   3          2.00          2.19         0.79 o
  -1   7   3        757.78        733.42        14.54 o
   0   7   3          6.42          4.47         0.69 o
   1   7   3       1436.04       1397.25        21.72 o
   2   7   3        272.12        298.98         5.57 o
   3   7   3        316.47        276.09         6.74 o
   4   7   3         24.05         28.71         1.93 o
   5   7   3        546.47        570.68        33.56 o
   6   7   3       1776.26       1690.67        26.04 o
   7   7   3         86.27         90.45         4.05 o
   8   7   3        852.86        879.04        14.72 o
   9   7   3         71.76         63.56         2.30 o
  10   7   3         36.91         35.07         2.11 o
  11   7   3        337.83        358.84         7.63 o
  12   7   3        238.77        225.52         6.48 o
  13   7   3        184.87        171.54         7.27 o
  -5   8   3        120.13        126.61         4.65 o
  -4   8   3          6.81         13.22         2.06 o
  -3   8   3        188.06        186.47        12.09 o
  -2   8   3          5.00          2.46         0.81 o
  -1   8   3        104.49         91.40         2.68 o
   0   8   3       2386.31       2352.38        86.25 o
   1   8   3        176.59        181.78         4.06 o
   2   8   3        295.48        287.83        11.56 o
   3   8   3          2.53          7.57         3.18 o
   4   8   3        772.40        690.68        13.90 o
   5   8   3        488.79        469.03        10.21 o
   6   8   3         23.58         19.07         1.88 o
   7   8   3         86.69         83.68         3.25 o
   8   8   3        455.25        478.28        10.81 o
   9   8   3        297.58        308.77         7.93 o
  10   8   3         70.81         72.48         3.46 o
  11   8   3        187.09        185.73         7.88 o
  12   8   3          1.42          4.56         1.61 o
  13   8   3        202.32        195.03        11.10 o
  -4   9   3        295.30        298.85        10.47 o
  -3   9   3         81.39         81.23         5.42 o
  -2   9   3        119.64        108.81         9.42 o
  -1   9   3         71.69         61.79         3.71 o
   0   9   3        430.19        403.65        11.59 o
   1   9   3        479.69        463.72        10.22 o
   2   9   3         99.99         97.89         3.51 o
   3   9   3        635.82        655.26        13.54 o
   4   9   3         84.44         63.94         2.71 o
   5   9   3         22.42         22.84         2.65 o
   6   9   3        222.13        207.07         7.18 o
   7   9   3          0.97          1.27         0.72 o
   8   9   3         23.28         24.56         2.09 o
   9   9   3         34.63         39.98         2.83 o
  10   9   3          0.17          1.69         0.97 o
  11   9   3        250.32        253.20         7.48 o
  12   9   3         51.82         62.05         5.68 o
  13   9   3         85.97        101.12         5.57 o
  -3  10   3         10.54         18.70         3.10 o
  -2  10   3         55.77         55.62         4.40 o
  -1  10   3        199.71        190.49         7.38 o
   0  10   3         37.50         29.40         3.23 o
   1  10   3        475.60        463.44        10.51 o
   2  10   3        204.50        205.32         5.75 o
   3  10   3        280.51        242.64         6.54 o
   4  10   3         17.77         11.03         1.42 o
   5  10   3        535.35        473.99        12.35 o
   6  10   3        311.53        308.23         7.92 o
   7  10   3        182.20        163.12         5.83 o
   8  10   3        153.82        138.08         4.83 o
   9  10   3        588.69        568.30        12.88 o
  10  10   3        193.44        186.48         6.05 o
  11  10   3         37.83         39.63         3.44 o
  12  10   3         14.78         15.93         2.54 o
  13  10   3          0.22          0.60         1.36 o
  -2  11   3         15.06          8.75         3.87 o
  -1  11   3         10.24         11.80         2.17 o
   0  11   3          5.44          5.65         1.73 o
   1  11   3         18.16         17.90         2.71 o
   2  11   3         76.14         64.18         3.10 o
   3  11   3        640.08        627.68        16.84 o
   4  11   3        405.20        424.79        10.75 o
   5  11   3         59.52         40.06         2.38 o
   6  11   3        216.46        219.71         6.47 o
   7  11   3         92.48         99.85         4.09 o
   8  11   3        996.34        984.13        20.24 o
   9  11   3         21.37         18.36         2.10 o
  10  11   3         49.10         39.28         3.00 o
  11  11   3          6.91          5.04         1.85 o
  12  11   3         70.52         91.34         8.91 o
   0  12   3        219.49        235.02         9.12 o
   1  12   3        152.01        141.33         6.66 o
   2  12   3         10.19          9.84         2.01 o
   3  12   3         40.84         43.54         3.00 o
   4  12   3         19.85         27.52         3.74 o
   5  12   3         11.10         12.16         1.71 o
   6  12   3        389.72        387.24         9.89 o
   7  12   3         21.06         19.32         2.42 o
   8  12   3         73.05         96.43         4.19 o
   9  12   3          4.12          4.58         1.32 o
  10  12   3          2.36          3.77         1.29 o
  11  12   3        121.21        134.10         5.38 o
  12  12   3          2.08          1.82         2.97 o
   2  13   3          5.30          2.79         1.73 o
   3  13   3         86.60         66.85         5.10 o
   4  13   3        171.58        163.43         5.73 o
   5  13   3        187.29        191.62         6.31 o
   6  13   3        308.97        335.17        10.09 o
   7  13   3         11.18         14.06         2.02 o
   8  13   3        174.96        181.82         7.26 o
   9  13   3         66.06         70.16         4.05 o
  10  13   3          0.05          1.14         1.23 o
   5  14   3        174.88        162.99        14.02 o
   6  14   3          4.94          2.43         1.44 o
   7  14   3         72.62         63.96         4.95 o
   8  14   3        110.34        109.83         4.95 o
  -7 -13   4         37.47         25.00         3.27 o
  -6 -13   4        442.95        452.48        13.96 o
  -5 -13   4          0.59          1.03         1.55 o
  -4 -13   4        263.48        250.00         7.34 o
  -3 -13   4          9.08         15.45         1.88 o
  -2 -13   4          0.91          1.58         1.42 o
  -1 -13   4        207.80        275.60         9.65 o
  -8 -12   4          0.93          1.69         1.94 o
  -7 -12   4        168.62        184.55         7.66 o
  -6 -12   4        553.10        496.63        14.69 o
  -5 -12   4          9.84         12.79         2.19 o
  -4 -12   4         34.09         37.26         3.14 o
  -3 -12   4          0.00          0.56         1.23 o
  -2 -12   4         73.05         57.73         4.24 o
  -1 -12   4        158.77        168.70         6.65 o
   0 -12   4          0.01          0.92         1.68 o
   1 -12   4         67.84         88.75         4.92 o
  -9 -11   4         55.71         45.32         4.20 o
  -8 -11   4        115.78        121.66         6.02 o
  -7 -11   4        279.70        285.61        11.49 o
  -6 -11   4        368.32        385.75        11.86 o
  -5 -11   4         13.84         16.60         2.35 o
  -4 -11   4         37.37         25.27         3.89 o
  -3 -11   4         95.28        112.69         4.07 o
  -2 -11   4         17.62         16.26         1.72 o
  -1 -11   4        289.08        286.52        14.07 o
   0 -11   4        106.44         80.57         4.19 o
   1 -11   4         17.29         12.72         2.19 o
   2 -11   4         65.04         46.56         9.55 o
   3 -11   4          7.45          8.40         2.01 o
 -10 -10   4          2.35          3.21         1.61 o
  -9 -10   4        907.69       1001.16        30.46 o
  -8 -10   4         43.32         43.01         3.92 o
  -7 -10   4         58.88         68.98         4.20 o
  -6 -10   4          0.55          3.17         1.29 o
  -5 -10   4         57.33         53.55         2.79 o
  -4 -10   4        977.15       1071.66        27.14 o
  -3 -10   4          0.04          0.00         0.85 o
  -2 -10   4        203.48        185.49         5.25 o
  -1 -10   4        108.79        110.67         3.82 o
   0 -10   4          0.00         -0.15         0.86 o
   1 -10   4          0.01          2.84         1.68 o
   2 -10   4         78.72        105.84         6.20 o
   3 -10   4        367.60        376.12        13.55 o
   4 -10   4        212.33        226.41         8.53 o
   5 -10   4         41.39         51.87         4.45 o
 -10  -9   4        110.04        116.29        16.26 o
  -9  -9   4        138.07        114.01         5.83 o
  -8  -9   4         16.31         20.24         2.64 o
  -7  -9   4         32.00         23.52         4.00 o
  -6  -9   4        217.63        223.07         7.85 o
  -5  -9   4        790.57        772.63        15.96 o
  -4  -9   4         34.07         32.87         6.13 o
  -3  -9   4          0.01          0.72         0.64 o
  -2  -9   4        549.84        550.87        11.52 o
  -1  -9   4          7.74         20.38         1.69 o
   0  -9   4         52.68         47.51         3.35 o
   1  -9   4         51.98         60.99         3.27 o
   2  -9   4         62.67         50.96         3.34 o
   3  -9   4        883.23        974.87        19.10 o
   4  -9   4          9.29          9.99         1.51 o
   5  -9   4        105.15        115.60         5.77 o
   6  -9   4          3.07          4.32         1.86 o
 -11  -8   4        207.76        206.95         8.84 o
 -10  -8   4        213.34        183.66         7.93 o
  -9  -8   4         13.72         17.74         2.72 o
  -8  -8   4         13.28         10.71         1.51 o
  -7  -8   4         55.21         58.55         3.82 o
  -6  -8   4       1063.19       1022.37        19.66 o
  -5  -8   4        318.13        317.41         6.26 o
  -4  -8   4        253.67        217.21         4.64 o
  -3  -8   4        358.96        292.50         5.74 o
  -2  -8   4          6.51         10.92         0.94 o
  -1  -8   4        147.12        148.86         4.32 o
   0  -8   4         11.35          7.28         0.87 o
   1  -8   4        449.32        456.12         8.27 o
   2  -8   4          1.63          1.89         0.89 o
   3  -8   4         29.50         30.31         2.15 o
   4  -8   4         62.54         62.79         4.61 o
   5  -8   4          0.12          2.51         1.29 o
   6  -8   4         55.48         43.96         3.08 o
   7  -8   4         86.46         86.51         4.44 o
 -11  -7   4          1.06          2.21         1.86 o
 -10  -7   4        160.11        172.25         5.80 o
  -9  -7   4          2.31          1.84         1.59 o
  -8  -7   4         50.25         45.53         2.96 o
  -7  -7   4        178.85        185.38         5.31 o
  -6  -7   4       1106.55       1143.16        21.62 o
  -5  -7   4        820.16        781.82        15.25 o
  -4  -7   4        100.32         92.67         2.57 o
  -3  -7   4         81.22         75.43         5.76 o
  -2  -7   4          0.94          3.91         1.88 o
  -1  -7   4        689.61        833.50        13.50 o
   0  -7   4        453.76        436.15        10.92 o
   1  -7   4        158.01        160.16         3.63 o
   2  -7   4        139.72        103.32         2.79 o
   3  -7   4        768.55        814.53        15.94 o
   4  -7   4          2.31          5.70         1.02 o
   5  -7   4         72.66         68.32         3.80 o
   6  -7   4         90.26         88.03         4.38 o
   7  -7   4         15.39         15.12         1.94 o
   8  -7   4        226.67        231.15         7.28 o
 -11  -6   4        100.01         86.15         4.22 o
 -10  -6   4         19.85         12.28         2.70 o
  -9  -6   4        222.48        223.02         7.64 o
  -8  -6   4         78.90         85.43         4.08 o
  -7  -6   4        234.20        239.02         6.40 o
  -6  -6   4        272.56        253.71         6.45 o
  -5  -6   4          4.82          5.11         0.96 o
  -4  -6   4        338.57        351.95         6.47 o
  -3  -6   4         42.88         34.01         1.86 o
  -2  -6   4        692.63        678.69        12.94 o
  -1  -6   4          7.12          8.35         0.78 o
   0  -6   4        129.62        145.19         3.25 o
   1  -6   4        607.21        669.02        11.03 o
   2  -6   4          1.77          2.25         0.60 o
   3  -6   4       1083.15       1122.79        20.91 o
   4  -6   4          6.95          9.90         1.24 o
   5  -6   4        271.36        248.57         6.49 o
   6  -6   4        345.19        331.17         8.23 o
   7  -6   4         27.56         27.59         2.73 o
   8  -6   4        172.68        167.75         5.68 o
   9  -6   4         25.15         26.85         3.10 o
 -11  -5   4         53.39         67.11         3.86 o
 -10  -5   4        138.01        135.65         5.05 o
  -9  -5   4          1.60          2.68         1.25 o
  -8  -5   4        199.22        180.79         5.43 o
  -7  -5   4        907.23        840.80        16.84 o
  -6  -5   4          4.72          5.25         1.81 o
  -5  -5   4        329.21        314.35        10.06 o
  -4  -5   4        733.10        701.08        20.30 o
  -3  -5   4        184.79        191.62         3.85 o
  -2  -5   4       1886.88       2043.36        30.77 o
  -1  -5   4        488.29        501.55         8.35 o
   0  -5   4         51.26         30.37         1.22 o
   1  -5   4        157.08        141.67         3.06 o
   2  -5   4        158.12        122.04         2.83 o
   3  -5   4        146.92        137.29         3.60 o
   4  -5   4        295.12        308.95         7.15 o
   5  -5   4        944.76        980.58        18.77 o
   6  -5   4          0.16          1.81         0.79 o
   7  -5   4          0.98          5.42         1.24 o
   8  -5   4        473.75        481.80        11.39 o
   9  -5   4         76.91         83.36         4.05 o
 -11  -4   4         72.64         74.94         9.81 o
 -10  -4   4          1.62         -0.35         0.91 o
  -9  -4   4        113.88        127.42         4.59 o
  -8  -4   4         88.65         83.55         4.24 o
  -7  -4   4        474.87        458.20        11.73 o
  -6  -4   4          4.20          9.35         2.45 o
  -5  -4   4          4.80          4.67         0.87 o
  -4  -4   4       1457.16       1514.89        32.93 o
  -3  -4   4        112.94        102.16         2.38 o
  -2  -4   4       2472.91       2508.25        37.42 o
  -1  -4   4         34.53         14.57         1.04 o
   0  -4   4         12.34         20.64         1.31 o
   1  -4   4        105.26         91.49         2.91 o
   2  -4   4         80.69         80.56         2.09 o
   3  -4   4       2120.79       2062.58        31.17 o
   4  -4   4        313.46        346.87         6.74 o
   5  -4   4         17.15         16.86         1.54 o
   6  -4   4         22.30         20.09         1.79 o
   7  -4   4        253.07        265.50         7.04 o
   8  -4   4       1253.93       1278.23        24.72 o
   9  -4   4        152.72        141.18         5.08 o
  10  -4   4        173.88        202.31         6.65 o
 -11  -3   4        130.01        136.54         6.76 o
 -10  -3   4        436.48        439.53        13.64 o
  -9  -3   4          2.37          3.91         1.33 o
  -8  -3   4        213.84        235.16         6.50 o
  -7  -3   4        732.33        750.48        20.01 o
  -6  -3   4        631.89        542.69        11.48 o
  -5  -3   4        815.13        819.72        19.18 o
  -4  -3   4        698.21        777.27        14.93 o
  -3  -3   4        164.39        182.35         4.49 o
  -2  -3   4       1236.70       1309.42        19.96 o
  -1  -3   4       1155.58       1268.03        19.32 o
   0  -3   4        297.90        391.39         6.58 o
   1  -3   4       1393.58       1646.67        28.56 o
   2  -3   4       1551.95       1618.59        24.49 o
   3  -3   4        443.41        443.68         7.50 o
   4  -3   4         70.86         81.37         2.12 o
   5  -3   4        509.05        449.82        12.94 o
   6  -3   4        374.91        351.78        17.31 o
   7  -3   4         13.33          9.09         1.29 o
   8  -3   4        200.72        209.36         6.09 o
   9  -3   4        249.51        234.92         6.82 o
  10  -3   4        514.26        499.11        11.88 o
  11  -3   4         50.12         47.80         3.43 o
 -11  -2   4         62.51         66.46         5.44 o
 -10  -2   4         50.68         54.99         4.78 o
  -9  -2   4          0.26         -0.01         1.28 o
  -8  -2   4        132.58        134.84         4.59 o
  -7  -2   4       2569.60       2519.50        44.96 o
  -6  -2   4          0.43          1.64         0.77 o
  -5  -2   4         30.85         43.08         2.14 o
  -4  -2   4        532.97        466.23         9.64 o
  -3  -2   4        696.52        681.84        13.05 o
  -2  -2   4          1.55         -0.16         0.33 o
  -1  -2   4        262.58        233.83         4.24 o
   0  -2   4        125.80        143.60         4.10 o
   1  -2   4       1960.25       2040.54        30.42 o
   2  -2   4       1660.64       1713.18        25.74 o
   3  -2   4         60.46         54.61         1.86 o
   4  -2   4         71.37         58.39         2.17 o
   5  -2   4        119.94        130.06         2.96 o
   6  -2   4        610.00        655.89        13.16 o
   7  -2   4        628.98        605.93        12.61 o
   8  -2   4        330.56        351.36         8.52 o
   9  -2   4       1095.67       1096.12        21.64 o
  10  -2   4         17.83         17.96         2.09 o
  11  -2   4          9.37         10.91         1.78 o
 -10  -1   4        609.26        613.78        20.40 o
  -9  -1   4         17.04         18.66         2.81 o
  -8  -1   4          4.41          3.19         1.05 o
  -7  -1   4       1397.65       1418.63        26.66 o
  -6  -1   4         46.63         49.36         2.38 o
  -5  -1   4       1941.21       1974.16        35.24 o
  -4  -1   4         89.34         96.54         3.11 o
  -3  -1   4       1653.84       1768.76        31.23 o
  -2  -1   4        781.04        753.67        11.95 o
  -1  -1   4         24.82         27.79         1.02 o
   0  -1   4       1680.62       1733.74        26.79 o
   1  -1   4       5542.90       5709.28        83.43 o
   2  -1   4       2512.52       2411.50        35.78 o
   3  -1   4         11.74         28.23         1.23 o
   4  -1   4        240.84        254.18         4.68 o
   5  -1   4         22.85         23.46         2.12 o
   6  -1   4         79.91         58.43         1.85 o
   7  -1   4       1124.66       1155.07        21.75 o
   8  -1   4        288.21        273.74         6.99 o
   9  -1   4         73.60         60.90         3.34 o
  10  -1   4         18.43         24.68         2.26 o
  11  -1   4         12.80         18.76         2.29 o
  12  -1   4        155.21        176.95         9.40 o
 -10   0   4         26.39         44.72         4.25 o
  -9   0   4        588.81        614.56        23.49 o
  -8   0   4          4.73          3.66         1.81 o
  -7   0   4        329.70        317.50        10.05 o
  -6   0   4        367.32        351.86         8.65 o
  -5   0   4          3.39          6.53         0.72 o
  -4   0   4        320.82        317.98        11.54 o
  -3   0   4          0.17          4.03         0.60 o
  -2   0   4       2431.50       2653.31        39.58 o
  -1   0   4       2964.35       3236.86        47.91 o
   0   0   4        144.75        153.18         3.09 o
   1   0   4       3533.15       3868.27        65.31 o
   2   0   4        403.98        380.22         5.50 o
   3   0   4        640.92        615.70        12.71 o
   4   0   4          9.89          1.58         0.34 o
   5   0   4          5.56          2.78         0.47 o
   6   0   4         47.22         57.96         3.43 o
   7   0   4        845.15        921.55        40.20 o
   8   0   4        226.64        221.27         5.95 o
   9   0   4        359.82        338.06         8.33 o
  10   0   4        116.30        111.26         4.25 o
  11   0   4        119.06        120.31         6.21 o
  12   0   4          2.85          2.51         1.54 o
  -9   1   4         88.68         92.68         5.39 o
  -8   1   4        325.12        305.28        16.52 o
  -7   1   4        817.00        821.41        24.66 o
  -6   1   4        556.90        570.42        12.08 o
  -5   1   4        432.57        422.35        17.78 o
  -4   1   4        434.67        339.92         6.32 o
  -3   1   4        721.60        722.88        12.67 o
  -2   1   4       2459.22       2902.32        43.26 o
  -1   1   4         55.77         84.22         2.12 o
   0   1   4         59.94         56.42         2.38 o
   1   1   4         93.56         87.37         3.88 o
   2   1   4          0.50          4.81         0.64 o
   3   1   4         85.28         75.81         2.26 o
   4   1   4         25.98         22.46         1.23 o
   5   1   4       1364.59       1452.95        22.37 o
   6   1   4        526.78        625.14        16.51 o
   7   1   4         43.55         20.46         1.38 o
   8   1   4         81.16         71.95         2.35 o
   9   1   4         64.66         61.23         2.91 o
  10   1   4         28.68         33.16         2.54 o
  11   1   4         91.47         94.35         4.04 o
  12   1   4        455.10        455.55        11.22 o
  13   1   4          0.40         -2.29         2.58 o
  -9   2   4         17.77         16.35         2.84 o
  -8   2   4        167.76        170.86         7.25 o
  -7   2   4         25.55         21.78         2.72 o
  -6   2   4         17.19         26.50         2.72 o
  -5   2   4          6.30          2.74         2.30 o
  -4   2   4        572.36        535.73        10.84 o
  -3   2   4         42.77         40.69         1.56 o
  -2   2   4       2394.91       2425.62        36.52 o
  -1   2   4       3820.26       4215.12        71.62 o
   0   2   4        712.52        799.04        13.64 o
   1   2   4        365.42        410.41         6.89 o
   2   2   4        121.28        131.74         2.61 o
   3   2   4       1569.06       1628.69        24.46 o
   4   2   4          1.53          2.81         0.42 o
   5   2   4          3.21         13.91         0.95 o
   6   2   4         41.42         55.42         2.16 o
   7   2   4        116.61        150.57         4.08 o
   8   2   4        217.30        198.86         4.54 o
   9   2   4         33.68         31.04         2.20 o
  10   2   4        894.66        922.69        18.55 o
  11   2   4         26.28         22.30         2.20 o
  12   2   4        106.62        103.35         4.29 o
  13   2   4          5.75         11.23         1.87 o
  -8   3   4         42.82         46.48         4.15 o
  -7   3   4         34.96         40.10         4.78 o
  -6   3   4         22.58         19.80         2.38 o
  -5   3   4          8.79         10.71         0.99 o
  -4   3   4        532.95        503.26         9.00 o
  -3   3   4       1397.77       1223.71        74.17 o
  -2   3   4        303.18        312.75         5.88 o
  -1   3   4        649.95        754.78        12.22 o
   0   3   4        945.87       1016.26        15.90 o
   1   3   4       1010.24       1120.48        17.25 o
   2   3   4       4186.30       4188.01        61.58 o
   3   3   4        588.67        614.78        11.52 o
   4   3   4       1335.06       1416.31        21.59 o
   5   3   4         77.29         59.55         2.61 o
   6   3   4         86.53         68.03         2.03 o
   7   3   4        105.41         89.31         2.99 o
   8   3   4         56.15         44.25         1.94 o
   9   3   4         10.57          6.21         0.92 o
  10   3   4        606.17        556.98        10.39 o
  11   3   4         67.45         53.59         3.93 o
  12   3   4        117.05        118.83         4.62 o
  13   3   4         57.71         59.83         9.17 o
  -8   4   4         37.81         60.01         4.87 o
  -7   4   4        172.23        156.16         6.82 o
  -6   4   4        105.51         91.89         4.92 o
  -5   4   4        522.41        495.49        10.80 o
  -4   4   4        220.34        208.63         4.65 o
  -3   4   4        529.59        539.60         9.48 o
  -2   4   4        543.04        508.04        10.28 o
  -1   4   4         10.75         22.97         1.23 o
   0   4   4         37.15         28.56         1.22 o
   1   4   4         26.45         42.75         2.10 o
   2   4   4         41.09         24.18         1.19 o
   3   4   4          5.69         13.90         0.82 o
   4   4   4       2302.69       2401.66        35.98 o
   5   4   4       1940.59       1985.55        35.15 o
   6   4   4         54.51         66.64         2.41 o
   7   4   4        221.31        183.66         8.27 o
   8   4   4          8.05          4.67         0.78 o
   9   4   4       2055.07       2019.66        33.84 o
  10   4   4         11.07          9.57         1.20 o
  11   4   4        199.66        178.26         4.68 o
  12   4   4        197.17        188.05         5.99 o
  13   4   4         50.32         55.92         5.81 o
  -7   5   4         10.67          6.41         1.95 o
  -6   5   4          1.42          2.00         1.33 o
  -5   5   4        583.77        539.53        11.80 o
  -4   5   4         15.66         27.32         2.06 o
  -3   5   4        120.80        123.65         3.25 o
  -2   5   4          6.63          8.63         0.91 o
  -1   5   4         65.84         57.36         2.12 o
   0   5   4        171.54        151.01         3.40 o
   1   5   4        293.86        256.86         4.94 o
   2   5   4       2217.50       2345.54        35.25 o
   3   5   4        390.41        382.94         6.66 o
   4   5   4        468.00        460.92         7.82 o
   5   5   4       2508.86       2567.47        38.56 o
   6   5   4        270.97        243.41         4.85 o
   7   5   4       2060.04       2086.19        37.49 o
   8   5   4        253.17        251.57         6.00 o
   9   5   4        512.84        466.79        14.60 o
  10   5   4          0.23         -0.03         0.64 o
  11   5   4        151.69        143.34         4.28 o
  12   5   4        305.10        290.28         6.71 o
  13   5   4         20.35         23.80         2.91 o
  -6   6   4        275.28        258.14         9.37 o
  -5   6   4          0.01          2.17         0.91 o
  -4   6   4        177.78        161.57         4.93 o
  -3   6   4        280.88        274.60         6.80 o
  -2   6   4        529.87        479.04         8.77 o
  -1   6   4       1500.46       1453.96        26.66 o
   0   6   4        815.46        701.33        13.81 o
   1   6   4         82.87         74.33         2.15 o
   2   6   4         28.80         15.99         1.12 o
   3   6   4        100.51         70.18         1.94 o
   4   6   4          0.78          1.32         0.41 o
   5   6   4       2237.54       2237.19        33.80 o
   6   6   4        246.21        262.07         7.67 o
   7   6   4        221.91        184.97         4.17 o
   8   6   4        385.56        415.35         7.87 o
   9   6   4        377.30        361.77        22.19 o
  10   6   4        801.65        841.11        14.61 o
  11   6   4         33.68         34.94         2.19 o
  12   6   4          0.03          0.84         0.93 o
  13   6   4         10.87         10.84         2.58 o
  14   6   4        192.22        187.95        10.07 o
  -6   7   4         40.78         44.80         4.10 o
  -5   7   4          9.78         11.44         1.85 o
  -4   7   4          2.37          6.53         1.23 o
  -3   7   4        424.76        409.58        12.75 o
  -2   7   4        144.48        131.82         4.54 o
  -1   7   4        347.14        312.27        13.23 o
   0   7   4          0.27          0.74         0.51 o
   1   7   4        812.48        751.44        12.51 o
   2   7   4         67.61         74.45         2.17 o
   3   7   4          5.24         20.45         1.11 o
   4   7   4         51.92         41.11         1.45 o
   5   7   4        204.27        174.72         3.70 o
   6   7   4        314.21        292.68         5.67 o
   7   7   4        199.58        185.62         4.55 o
   8   7   4       1000.19       1001.42        16.48 o
   9   7   4        130.14        128.47         3.52 o
  10   7   4          0.63          1.65         0.72 o
  11   7   4          5.99          6.49         0.94 o
  12   7   4        885.55        937.93        21.60 o
  13   7   4        127.88        131.79         9.68 o
  14   7   4         49.01         51.38         6.97 o
  -5   8   4        266.66        257.60         7.46 o
  -4   8   4         76.35         87.81         3.78 o
  -3   8   4          3.15          6.91         1.25 o
  -2   8   4        121.01        112.50         3.86 o
  -1   8   4        914.65        889.30        15.03 o
   0   8   4         59.62         63.32         2.20 o
   1   8   4        227.57        212.32         4.62 o
   2   8   4         25.34         18.64         1.63 o
   3   8   4        194.24        197.52         5.35 o
   4   8   4        899.30        912.43        17.76 o
   5   8   4         38.88         48.14         2.41 o
   6   8   4        329.81        316.23        10.76 o
   7   8   4          0.97          2.00         1.14 o
   8   8   4         50.40         53.42         2.86 o
   9   8   4        200.15        208.81         6.12 o
  10   8   4        569.72        561.19        12.68 o
  11   8   4        520.42        506.99        11.95 o
  12   8   4         83.89         84.62         4.12 o
  13   8   4        134.89        140.88         6.56 o
  -4   9   4          5.53          8.19         3.74 o
  -3   9   4        522.89        492.98        14.70 o
  -2   9   4         73.55         63.99         4.20 o
  -1   9   4         94.02         79.52         4.37 o
   0   9   4        251.64        249.59         6.86 o
   1   9   4         89.26         99.74         3.66 o
   2   9   4        265.47        262.72         6.75 o
   3   9   4          0.69          1.54         1.03 o
   4   9   4        286.96        319.54         7.77 o
   5   9   4        124.67        113.96         3.89 o
   6   9   4         47.57         45.26         2.70 o
   7   9   4        290.62        293.58         7.58 o
   8   9   4        140.04        129.41         4.46 o
   9   9   4          6.04          4.54         1.18 o
  10   9   4         78.12         73.66         5.50 o
  11   9   4         34.60         31.26         2.87 o
  12   9   4         17.52         23.87         2.56 o
  13   9   4         24.57         33.41         3.56 o
  -3  10   4         35.12         28.89         3.47 o
  -2  10   4          0.32         -0.67         2.07 o
  -1  10   4         34.84         23.85         5.42 o
   0  10   4        871.25        878.37        22.45 o
   1  10   4          0.47         -0.05         0.84 o
   2  10   4         10.36          8.28         1.32 o
   3  10   4        160.15        142.44         4.66 o
   4  10   4        329.73        322.30         8.05 o
   5  10   4         20.97         12.82         1.56 o
   6  10   4          0.70          0.92         0.81 o
   7  10   4        194.63        197.42         5.91 o
   8  10   4        136.01        144.60        14.37 o
   9  10   4        292.27        294.68         8.03 o
  10  10   4         29.98         26.71         2.41 o
  11  10   4        167.66        189.00         6.32 o
  12  10   4         16.41         20.81         2.42 o
  13  10   4         14.45         15.07         2.60 o
  -1  11   4         54.67         63.19         5.03 o
   0  11   4         58.91         44.24         4.26 o
   1  11   4         97.15         82.48         6.33 o
   2  11   4        325.81        324.34        11.24 o
   3  11   4         97.83         84.58         3.61 o
   4  11   4         30.18         37.14         3.09 o
   5  11   4         19.19         12.84         2.66 o
   6  11   4          0.28         -0.59         0.90 o
   7  11   4        619.48        656.12        14.44 o
   8  11   4         63.01         76.98         3.71 o
   9  11   4         70.40         72.75         6.68 o
  10  11   4         48.25         47.65         3.34 o
  11  11   4         44.13         41.01         3.14 o
  12  11   4        105.54        118.06         5.01 o
   0  12   4        123.93        124.86         6.38 o
   1  12   4        514.60        503.83        23.11 o
   2  12   4         49.50         42.54         4.02 o
   3  12   4        197.43        185.82         6.05 o
   4  12   4         44.68         44.43         3.14 o
   5  12   4        706.82        722.86        15.76 o
   6  12   4         61.13         82.09         7.24 o
   7  12   4         84.85        101.52         4.39 o
   8  12   4        163.80        164.58         4.93 o
   9  12   4        110.31        118.72         7.84 o
  10  12   4        252.35        221.01        11.31 o
  11  12   4          3.00          8.03         1.71 o
  12  12   4         59.47         67.04         4.35 o
   2  13   4        115.25        128.27         9.81 o
   3  13   4          6.39         12.07         2.46 o
   4  13   4         10.99         17.59         2.17 o
   5  13   4         10.60         13.52         1.99 o
   6  13   4        386.05        359.12         9.64 o
   7  13   4          6.98         11.64         1.89 o
   8  13   4        162.34        193.23         7.21 o
   9  13   4         43.89         44.40         2.96 o
  10  13   4         71.40        109.07         4.96 o
   6  14   4        522.86        521.16        12.91 o
   7  14   4         15.76         20.40         2.45 o
   8  14   4          6.42         10.63         1.99 o
  -5 -13   5         22.58         30.94         3.47 o
  -4 -13   5         49.85         49.04         4.29 o
  -3 -13   5          7.78         13.28         1.83 o
  -2 -13   5          1.05          4.52         1.64 o
  -8 -12   5        123.43        132.01         6.48 o
  -7 -12   5          6.71          6.20         1.83 o
  -6 -12   5         48.83         40.15         4.91 o
  -5 -12   5          0.55         -0.19         1.94 o
  -4 -12   5        134.14        129.41        10.84 o
  -3 -12   5        225.47        256.22         7.18 o
  -2 -12   5         17.56         18.64         1.98 o
  -1 -12   5         33.68         32.62         3.16 o
   0 -12   5         40.94         45.34         3.71 o
   1 -12   5        114.31        109.26         5.47 o
  -9 -11   5         52.44         62.55         5.20 o
  -8 -11   5        156.83        136.60        11.10 o
  -7 -11   5         56.85         60.46         4.74 o
  -6 -11   5          2.15          5.05         2.84 o
  -5 -11   5         14.76         27.79         3.09 o
  -4 -11   5          0.52          1.29         1.10 o
  -3 -11   5        210.73        210.79         8.18 o
  -2 -11   5          5.67          4.89         1.09 o
  -1 -11   5        433.05        441.26        33.95 o
   0 -11   5        101.74         97.65         6.58 o
   1 -11   5         36.76         32.86         3.27 o
   2 -11   5        154.08        158.75        12.13 o
   3 -11   5          0.95          1.55         1.54 o
  -9 -10   5         96.15         95.54         5.48 o
  -8 -10   5          6.88          7.79         1.98 o
  -7 -10   5         97.33        110.21         5.57 o
  -6 -10   5          8.53         13.96         2.97 o
  -5 -10   5        225.49        201.50         7.56 o
  -4 -10   5         48.59         50.90         7.36 o
  -3 -10   5        477.29        519.33        11.35 o
  -2 -10   5        428.24        422.18         9.63 o
  -1 -10   5         38.16         49.82         2.74 o
   0 -10   5        117.69        128.73         5.28 o
   1 -10   5         78.80         91.82         5.94 o
   2 -10   5        516.66        491.42        13.77 o
   3 -10   5        241.96        257.43         8.94 o
   4 -10   5          9.99          9.86         3.36 o
 -10  -9   5          8.59          9.82         2.37 o
  -9  -9   5         86.76         98.52         9.94 o
  -8  -9   5          1.20          5.11         1.73 o
  -7  -9   5        102.02         82.30         4.56 o
  -6  -9   5          8.72          4.98         2.58 o
  -5  -9   5        235.37        221.83         7.84 o
  -4  -9   5        374.15        348.32        10.52 o
  -3  -9   5         60.30         56.48         3.18 o
  -2  -9   5          2.71          1.09         0.68 o
  -1  -9   5         72.60         47.64         5.08 o
   0  -9   5          2.81          4.00         0.94 o
   1  -9   5          7.49          6.75         1.46 o
   2  -9   5         24.74         23.87         1.97 o
   3  -9   5          4.77          3.02         1.48 o
   4  -9   5        304.75        305.94         7.87 o
   5  -9   5          0.19          0.23         1.05 o
   6  -9   5          6.35          5.83         1.54 o
 -10  -8   5         14.53         14.84         2.74 o
  -9  -8   5         23.75         27.54         3.87 o
  -8  -8   5        159.69        183.52         5.73 o
  -7  -8   5        168.61        171.73         5.31 o
  -6  -8   5         54.88         46.66         2.62 o
  -5  -8   5        123.56        119.49         3.91 o
  -4  -8   5        429.77        416.72         7.78 o
  -3  -8   5        289.10        268.61         6.45 o
  -2  -8   5        178.70        148.56         4.70 o
  -1  -8   5          0.96          0.97         0.52 o
   0  -8   5         99.92         96.96         2.83 o
   1  -8   5        208.07        171.26         4.03 o
   2  -8   5        547.99        572.59        11.85 o
   3  -8   5         89.82         95.70         3.52 o
   4  -8   5         42.50         50.93         3.01 o
   5  -8   5         98.44        122.64         8.03 o
   6  -8   5          1.99          3.47         2.04 o
   7  -8   5        118.02        124.13         4.93 o
 -10  -7   5          9.52          8.67         1.77 o
  -9  -7   5          6.89         10.60         1.71 o
  -8  -7   5         71.89         54.41         3.24 o
  -7  -7   5         21.00         21.31         1.97 o
  -6  -7   5        590.41        542.97        11.68 o
  -5  -7   5        446.98        439.68         9.70 o
  -4  -7   5        489.02        483.75         8.63 o
  -3  -7   5        441.33        412.45         7.51 o
  -2  -7   5         54.33         60.62         1.94 o
  -1  -7   5        556.30        506.03        10.10 o
   0  -7   5        181.84        208.26         5.37 o
   1  -7   5        538.94        499.71         8.84 o
   2  -7   5         50.55         43.91         3.09 o
   3  -7   5        288.99        290.44         6.99 o
   4  -7   5         15.64         19.41         2.26 o
   5  -7   5          0.15          1.86         0.94 o
   6  -7   5        571.99        582.94        12.95 o
   7  -7   5          1.96          4.84         1.32 o
   8  -7   5          0.84          0.58         1.09 o
 -10  -6   5        111.93         99.28         6.58 o
  -9  -6   5          8.91         13.72         2.17 o
  -8  -6   5        319.96        321.65         9.84 o
  -7  -6   5        468.09        466.87        10.67 o
  -6  -6   5        263.30        272.70         6.96 o
  -5  -6   5         57.15         63.53         2.74 o
  -4  -6   5       2954.02       2979.05        51.94 o
  -3  -6   5        426.18        413.81         7.41 o
  -2  -6   5         66.73         53.80         1.75 o
  -1  -6   5          3.51          7.79         0.80 o
   0  -6   5        409.40        436.34         7.68 o
   1  -6   5        145.24        120.70         4.10 o
   2  -6   5          0.09          2.15         1.11 o
   3  -6   5         94.75        106.20         3.42 o
   4  -6   5        227.15        204.42         5.83 o
   5  -6   5         13.37         11.79         1.39 o
   6  -6   5          8.09          8.31         1.29 o
   7  -6   5        111.11        100.70         4.19 o
   8  -6   5         88.44         91.56         4.08 o
   9  -6   5          6.21          8.07         1.69 o
 -10  -5   5         42.17         52.81         4.84 o
  -9  -5   5        271.11        275.42        11.15 o
  -8  -5   5          1.34          3.31         1.14 o
  -7  -5   5          7.76          7.21         1.36 o
  -6  -5   5        460.59        419.96        19.49 o
  -5  -5   5         41.46         39.39         2.59 o
  -4  -5   5        504.62        547.19        11.30 o
  -3  -5   5        234.46        241.27         5.11 o
  -2  -5   5        296.54        308.86         5.65 o
  -1  -5   5        248.08        232.15         5.52 o
   0  -5   5          1.05          3.95         0.60 o
   1  -5   5       1667.27       1980.90        30.04 o
   2  -5   5          3.15          8.69         0.83 o
   3  -5   5        172.33        162.98         4.61 o
   4  -5   5       1115.02       1084.45        41.16 o
   5  -5   5        786.70        787.16        15.65 o
   6  -5   5        164.44        162.73         7.08 o
   7  -5   5         76.32         85.18         3.56 o
   8  -5   5         10.19         10.85         1.64 o
   9  -5   5          3.04          3.00         1.30 o
 -10  -4   5         38.53         35.96         4.40 o
  -9  -4   5         53.34         48.06         3.48 o
  -8  -4   5         66.71         72.84         3.64 o
  -7  -4   5         18.03         22.18         2.26 o
  -6  -4   5        140.88        138.54         5.09 o
  -5  -4   5        275.69        239.22         6.12 o
  -4  -4   5         16.08         21.79         1.91 o
  -3  -4   5          0.51          1.19         0.37 o
  -2  -4   5        351.53        360.90         6.39 o
  -1  -4   5          2.03          8.28         0.81 o
   0  -4   5       1587.80       1587.79        24.17 o
   1  -4   5       2800.76       3013.06        44.81 o
   2  -4   5        930.46        898.90        14.29 o
   3  -4   5        280.35        257.85         4.99 o
   4  -4   5         27.92         27.05         1.33 o
   5  -4   5       2004.23       2042.23        36.41 o
   6  -4   5          0.43          0.77         0.72 o
   7  -4   5          0.45          1.77         1.23 o
   8  -4   5         16.20         14.77         1.90 o
   9  -4   5        215.64        217.98         7.65 o
  10  -4   5        296.27        289.11         8.28 o
 -10  -3   5        107.32        102.76         5.97 o
  -9  -3   5        590.72        602.48        21.09 o
  -8  -3   5        214.38        200.88         6.11 o
  -7  -3   5        415.06        396.39         9.40 o
  -6  -3   5        217.95        214.96         5.90 o
  -5  -3   5         97.99         88.42         3.24 o
  -4  -3   5        995.59        905.42        30.79 o
  -3  -3   5         48.42         53.10         2.17 o
  -2  -3   5        643.35        701.37        11.37 o
  -1  -3   5          4.17          4.74         0.85 o
   0  -3   5        122.74        131.26         3.31 o
   1  -3   5       5842.97       5956.36       100.88 o
   2  -3   5        566.80        634.20        12.02 o
   3  -3   5        122.00        106.41         3.48 o
   4  -3   5        821.50        774.65        12.60 o
   5  -3   5          0.04          1.40         0.52 o
   6  -3   5         10.73         10.72         1.32 o
   7  -3   5         53.61         54.17         2.79 o
   8  -3   5        113.41        120.57         4.34 o
   9  -3   5         10.39         12.84         2.57 o
  10  -3   5          0.02          1.06         1.07 o
  11  -3   5         33.53         43.65         3.32 o
 -10  -2   5         56.43         61.67         5.11 o
  -9  -2   5        204.50        218.90         7.72 o
  -8  -2   5         21.78         25.88         2.27 o
  -7  -2   5        611.88        599.49        16.62 o
  -6  -2   5         22.22         13.67         2.37 o
  -5  -2   5       2342.53       2301.06        40.96 o
  -4  -2   5        167.75        170.03         4.66 o
  -3  -2   5        197.04        174.60         4.59 o
  -2  -2   5        769.35        826.56        13.16 o
  -1  -2   5         18.04         20.17         1.13 o
   0  -2   5         21.96         15.21         0.93 o
   1  -2   5          4.15          8.71         1.21 o
   2  -2   5         21.65         24.53         1.07 o
   3  -2   5       2080.54       2156.10        32.39 o
   4  -2   5          8.45          4.58         0.60 o
   5  -2   5        266.87        267.74         6.02 o
   6  -2   5        100.40         96.24         2.57 o
   7  -2   5        131.80        108.52         6.35 o
   8  -2   5        928.14        915.03        18.27 o
   9  -2   5        636.24        669.77        14.39 o
  10  -2   5        252.42        280.41         7.86 o
  11  -2   5          1.12          2.11         1.23 o
 -10  -1   5          0.29          1.55         1.67 o
  -9  -1   5        115.44        110.25         6.16 o
  -8  -1   5         46.21         51.25         5.20 o
  -7  -1   5          0.82          2.14         0.96 o
  -6  -1   5        441.94        465.04        10.40 o
  -5  -1   5          2.18          2.36         0.74 o
  -4  -1   5        411.10        366.83        10.22 o
  -3  -1   5        438.27        492.56        10.17 o
  -2  -1   5        142.13        180.22         3.65 o
  -1  -1   5       2103.85       2356.56        35.33 o
   0  -1   5         10.80         14.00         1.11 o
   1  -1   5       1850.88       1943.19        29.16 o
   2  -1   5        920.40        850.16        13.37 o
   3  -1   5        874.88        819.30        14.87 o
   4  -1   5          0.39          1.07         0.42 o
   5  -1   5        125.85        133.96         3.10 o
   6  -1   5       2034.92       2122.43        37.38 o
   7  -1   5        108.89        110.50         3.67 o
   8  -1   5        654.58        623.72        13.10 o
   9  -1   5         70.72         75.93         3.31 o
  10  -1   5        190.26        160.49         5.39 o
  11  -1   5        234.38        205.10         6.52 o
  12  -1   5         42.35         42.95         3.35 o
  -9   0   5         45.67         52.42         6.84 o
  -8   0   5         65.11         58.60         4.18 o
  -7   0   5        226.17        213.53         6.11 o
  -6   0   5        737.17        783.00        19.42 o
  -5   0   5        690.73        664.52        18.68 o
  -4   0   5        309.56        263.98         8.05 o
  -3   0   5          9.17          1.61         0.99 o
  -2   0   5        734.38        782.77        12.73 o
  -1   0   5         31.53         13.08         0.92 o
   0   0   5       1525.35       1594.59        24.26 o
   1   0   5        189.61        176.48         4.22 o
   2   0   5         30.25         51.22         1.30 o
   3   0   5          1.75          1.31         0.30 o
   4   0   5         72.01         51.27         1.56 o
   5   0   5         16.67         33.02         1.32 o
   6   0   5        223.57        235.93         4.84 o
   7   0   5        153.01        174.57         4.54 o
   8   0   5        376.40        372.24         9.32 o
   9   0   5          3.83          2.46         0.99 o
  10   0   5        322.46        342.52        15.93 o
  11   0   5         37.31         34.20         2.81 o
  12   0   5         49.00         40.01         3.18 o
  -9   1   5        329.57        306.21        11.04 o
  -8   1   5        293.94        291.63        10.23 o
  -7   1   5         50.63         52.14         4.10 o
  -6   1   5         53.16         57.48         2.84 o
  -5   1   5         65.84         69.49         2.90 o
  -4   1   5          0.21          0.48         0.52 o
  -3   1   5         20.43         18.20         1.60 o
  -2   1   5          7.25          0.28         0.41 o
  -1   1   5         57.31         64.40         1.92 o
   0   1   5        825.23        914.70        16.64 o
   1   1   5         34.59         47.20         1.46 o
   2   1   5        100.00         99.22         2.80 o
   3   1   5         98.63         58.62         2.04 o
   4   1   5         47.73         88.48         3.54 o
   5   1   5        923.76       1038.55        16.37 o
   6   1   5       1977.28       1988.98        27.38 o
   7   1   5        258.59        321.38         6.33 o
   8   1   5         34.45         33.47         1.93 o
   9   1   5        118.86         99.22         5.44 o
  10   1   5        218.62        200.16         5.95 o
  11   1   5        408.42        397.99         9.91 o
  12   1   5         91.17        105.59         4.49 o
  13   1   5        145.95        149.43         5.64 o
  -8   2   5          0.67          2.84         1.39 o
  -7   2   5        271.31        294.21        10.11 o
  -6   2   5         56.95         50.76         3.48 o
  -5   2   5        198.95        185.72         6.82 o
  -4   2   5        388.37        327.03         6.45 o
  -3   2   5         61.46         56.69         2.05 o
  -2   2   5       2871.20       2964.63        44.58 o
  -1   2   5        229.97        276.86         5.38 o
   0   2   5       1284.30       1359.20        21.03 o
   1   2   5         71.43         66.62         1.85 o
   2   2   5        129.01        140.90         3.37 o
   3   2   5          6.15         20.17         1.77 o
   4   2   5        244.75        267.25         4.84 o
   5   2   5       5127.78       5413.40        79.64 o
   6   2   5        464.07        433.55         7.71 o
   7   2   5         25.41         18.80         1.25 o
   8   2   5         42.11         30.85         1.71 o
   9   2   5        209.00        190.49         4.57 o
  10   2   5        729.45        716.11        15.03 o
  11   2   5          3.27          4.16         2.38 o
  12   2   5        102.04         98.74         4.20 o
  13   2   5        172.70        174.18         6.07 o
  -8   3   5         56.03         55.73         4.77 o
  -7   3   5          0.22          2.08         1.36 o
  -6   3   5        374.55        356.85        11.23 o
  -5   3   5        203.65        158.33         4.77 o
  -4   3   5        315.14        269.69         6.62 o
  -3   3   5          0.54          0.96         0.56 o
  -2   3   5       1052.73       1046.21        16.89 o
  -1   3   5        287.67        297.78         5.74 o
   0   3   5       1281.34       1421.76        22.06 o
   1   3   5       2045.38       2145.29        32.41 o
   2   3   5        166.31        124.27         2.80 o
   3   3   5       3494.04       3738.64        55.28 o
   4   3   5        361.92        386.40         6.64 o
   5   3   5        184.42        156.68         3.36 o
   6   3   5        384.33        419.21         7.54 o
   7   3   5          1.34         10.00         0.92 o
   8   3   5        403.89        364.41         7.09 o
   9   3   5        146.98        146.85         3.97 o
  10   3   5        142.98        162.45         4.27 o
  11   3   5          0.45          0.20         0.91 o
  12   3   5        170.08        152.40         5.29 o
  13   3   5         63.82         58.34         3.80 o
  -7   4   5          3.12          3.57         1.56 o
  -6   4   5        367.84        356.58        11.48 o
  -5   4   5       1403.42       1281.89        30.35 o
  -4   4   5         44.62         57.75         2.63 o
  -3   4   5        616.12        572.39        11.86 o
  -2   4   5          5.26          2.32         0.63 o
  -1   4   5        183.01        171.32         4.78 o
   0   4   5        102.65        109.06         2.86 o
   1   4   5        100.94        107.12         2.66 o
   2   4   5        292.91        326.12         5.96 o
   3   4   5        202.97        152.05         4.20 o
   4   4   5         51.76         54.25         1.89 o
   5   4   5       2499.45       2484.36        39.28 o
   6   4   5         32.71         28.74         1.57 o
   7   4   5       1231.38       1302.35        33.53 o
   8   4   5         35.97         36.50         2.12 o
   9   4   5        393.90        361.24         8.39 o
  10   4   5        633.30        639.06        11.60 o
  11   4   5        132.37        116.38         3.67 o
  12   4   5          3.92          2.19         1.09 o
  13   4   5          6.23          2.65         1.30 o
  -7   5   5        265.94        274.35        10.17 o
  -6   5   5         88.72         77.56         4.81 o
  -5   5   5        203.77        199.91        10.33 o
  -4   5   5         37.91         39.76         3.47 o
  -3   5   5         14.13         10.98         1.17 o
  -2   5   5        594.65        575.33        11.89 o
  -1   5   5          1.44          1.14         0.60 o
   0   5   5        145.10        129.78         3.20 o
   1   5   5        722.49        663.79        32.48 o
   2   5   5        655.86        578.77         9.77 o
   3   5   5         21.49          6.89         0.72 o
   4   5   5          8.77         10.46         0.97 o
   5   5   5         41.11         30.25         1.25 o
   6   5   5       2491.89       2409.90        36.51 o
   7   5   5       1085.22       1077.02        45.72 o
   8   5   5        749.80        740.84        12.66 o
   9   5   5       1169.34       1201.04        19.64 o
  10   5   5         52.60         50.80         2.57 o
  11   5   5         19.79         26.28         1.92 o
  12   5   5         10.90          7.77         1.28 o
  13   5   5        492.03        491.81        11.83 o
  14   5   5        354.85        369.44        16.01 o
  -6   6   5         55.09         58.39         9.17 o
  -5   6   5        395.65        436.81        13.21 o
  -4   6   5        158.37        128.58         4.42 o
  -3   6   5         16.65         16.50         1.66 o
  -2   6   5          5.67          9.89         2.27 o
  -1   6   5          3.42          5.73         0.85 o
   0   6   5       5830.68       5935.75        87.84 o
   1   6   5         18.70         29.34         1.57 o
   2   6   5        126.86        133.65         8.79 o
   3   6   5        644.98        717.21        11.86 o
   4   6   5        163.31        157.31         3.94 o
   5   6   5       1011.80        933.22        15.95 o
   6   6   5         14.15         23.40         1.29 o
   7   6   5        414.01        406.33         7.52 o
   8   6   5        106.63        106.25         2.98 o
   9   6   5        102.16        100.66         6.64 o
  10   6   5         25.50         27.20         1.83 o
  11   6   5         11.83         11.74         1.34 o
  12   6   5        285.99        301.11         7.27 o
  13   6   5        155.81        163.94        13.55 o
  14   6   5          5.35          0.52         2.07 o
  -5   7   5          0.76          1.19         1.42 o
  -4   7   5        242.77        263.11         7.25 o
  -3   7   5          2.14          1.30         1.04 o
  -2   7   5        223.80        210.09         6.40 o
  -1   7   5        524.51        501.42         9.29 o
   0   7   5        198.09        172.98         5.05 o
   1   7   5        486.76        468.58         8.58 o
   2   7   5         25.44         22.01         1.41 o
   3   7   5        274.50        276.64         5.47 o
   4   7   5        101.04        111.64         3.20 o
   5   7   5        528.06        590.80        10.13 o
   6   7   5          3.54          9.88         0.97 o
   7   7   5       2026.49       1998.71        30.81 o
   8   7   5       1754.72       1734.81        27.20 o
   9   7   5         76.25         70.89         2.48 o
  10   7   5        204.14        213.13         5.09 o
  11   7   5        140.84        144.46         5.07 o
  12   7   5        165.48        177.88         4.96 o
  13   7   5        135.83        149.28        10.58 o
  -4   8   5        143.58        156.98         5.34 o
  -3   8   5        297.65        260.28         7.16 o
  -2   8   5        319.98        315.05         7.95 o
  -1   8   5         12.06          9.70         1.56 o
   0   8   5        211.62        196.79         4.67 o
   1   8   5         54.84         47.80         2.06 o
   2   8   5         16.58         18.39         1.72 o
   3   8   5          0.80          1.40         0.72 o
   4   8   5          7.69          3.67         0.94 o
   5   8   5       1060.13        978.99        19.08 o
   6   8   5          0.02          0.81         0.64 o
   7   8   5         27.47         27.19         2.07 o
   8   8   5        229.61        199.74         6.49 o
   9   8   5        200.67        169.57         5.21 o
  10   8   5        214.11        206.87         5.38 o
  11   8   5         74.52         63.54         2.96 o
  12   8   5        601.46        601.36        13.71 o
  13   8   5         89.64         97.53         5.44 o
  -3   9   5        284.79        332.27        11.51 o
  -2   9   5         60.26         50.93         4.34 o
  -1   9   5         79.53         69.48         4.47 o
   0   9   5        249.98        254.33         7.96 o
   1   9   5         11.63         12.47         1.54 o
   2   9   5        137.29        132.42         4.46 o
   3   9   5        826.35        871.04        17.47 o
   4   9   5        323.18        301.03         7.51 o
   5   9   5        203.25        151.68         4.70 o
   6   9   5         31.23         35.94         2.30 o
   7   9   5         14.33         16.47         2.20 o
   8   9   5        592.22        608.67        13.22 o
   9   9   5         17.70         20.00         2.00 o
  10   9   5         52.39         46.65         3.23 o
  11   9   5          8.52         10.60         1.66 o
  12   9   5        173.10        160.06         4.94 o
  13   9   5          5.83          2.47         1.86 o
  -2  10   5         70.23         71.83         4.96 o
  -1  10   5          1.60         -0.59         1.42 o
   0  10   5        157.69        177.73         7.39 o
   1  10   5         11.17         12.57         2.72 o
   2  10   5        451.69        460.65        10.81 o
   3  10   5         34.18         33.89         2.60 o
   4  10   5          0.27          0.34         0.75 o
   5  10   5         44.72         41.37         3.09 o
   6  10   5          5.75         10.01         1.34 o
   7  10   5        268.12        263.07         7.16 o
   8  10   5         24.57         24.69         3.26 o
   9  10   5        204.51        211.83         7.76 o
  10  10   5        132.74        155.24         6.19 o
  11  10   5         61.32         55.11         3.14 o
  12  10   5          3.68          5.18         2.19 o
  13  10   5         36.71         60.28         5.18 o
  -1  11   5          5.80         12.31         2.56 o
   0  11   5        218.11        215.21         8.67 o
   1  11   5         65.89         76.68         5.00 o
   2  11   5        404.73        410.15        10.17 o
   3  11   5         32.65         31.31         2.60 o
   4  11   5         93.67         93.11         3.86 o
   5  11   5        472.36        457.89        10.93 o
   6  11   5         32.40         26.04         2.49 o
   7  11   5         12.09         16.30         1.89 o
   8  11   5        269.18        276.68        12.37 o
   9  11   5       1167.01       1131.69        22.93 o
  10  11   5         31.80         33.57         5.05 o
  11  11   5          3.66          6.45         1.47 o
  12  11   5         53.21         51.01         3.81 o
   1  12   5         12.53         11.60         2.97 o
   2  12   5        671.00        652.85        22.98 o
   3  12   5         36.96         36.92         2.96 o
   4  12   5          9.83         15.17         1.98 o
   5  12   5        537.49        504.27        12.00 o
   6  12   5          9.01         17.51         2.20 o
   7  12   5        595.28        603.32        13.91 o
   8  12   5         10.28          6.48         1.47 o
   9  12   5         37.85         36.70         4.31 o
  10  12   5         73.89         82.40         4.06 o
  11  12   5         16.02         16.80         3.23 o
   3  13   5        189.84        209.76        10.97 o
   4  13   5          6.93         11.24         1.96 o
   5  13   5        131.03        137.77         5.34 o
   6  13   5        137.54        129.36         5.13 o
   7  13   5        113.89        115.62         4.88 o
   8  13   5          8.41         14.35         2.09 o
   9  13   5         32.41         36.10         3.06 o
  10  13   5          0.74          6.16         1.58 o
  -6 -12   6         61.60         64.97         5.02 o
  -5 -12   6        143.27        136.33         8.52 o
  -4 -12   6         34.97         55.30         6.07 o
  -3 -12   6          2.16          4.13         1.64 o
  -2 -12   6         37.01         35.36         2.67 o
  -1 -12   6         66.29         67.60         6.71 o
   0 -12   6         42.52         49.39         4.00 o
  -8 -11   6          9.57         13.63         5.03 o
  -7 -11   6        135.37        126.55         6.20 o
  -6 -11   6          0.60          1.26         1.36 o
  -5 -11   6        295.18        325.05        10.77 o
  -4 -11   6          8.55         11.48         2.09 o
  -3 -11   6        225.31        246.13         8.67 o
  -2 -11   6        393.38        397.81         9.48 o
  -1 -11   6        222.11        200.67         8.26 o
   0 -11   6          8.18         16.81         2.28 o
   1 -11   6         20.63         13.07         2.01 o
   2 -11   6        154.58        188.01         7.38 o
  -8 -10   6        261.26        274.03        10.13 o
  -7 -10   6          3.57          6.91         4.26 o
  -6 -10   6         75.22         86.19         4.75 o
  -5 -10   6         35.46         32.85         3.19 o
  -4 -10   6          4.81          3.49         1.46 o
  -3 -10   6        199.05        205.63         5.76 o
  -2 -10   6         25.43         37.78         2.46 o
  -1 -10   6        132.46        144.61         4.61 o
   0 -10   6         69.60         61.72         3.45 o
   1 -10   6         16.11         23.20         2.54 o
   2 -10   6        194.50        179.86        10.97 o
   3 -10   6        145.50        158.34         6.54 o
   4 -10   6        237.85        253.76         9.11 o
  -9  -9   6         67.30         73.26         5.66 o
  -8  -9   6          1.68          0.55         1.36 o
  -7  -9   6         42.92         46.55         6.71 o
  -6  -9   6         99.16        128.15         5.75 o
  -5  -9   6        540.11        562.53        15.51 o
  -4  -9   6        101.91         94.50         4.56 o
  -3  -9   6         41.27         40.31         3.19 o
  -2  -9   6          1.45          1.54         0.86 o
  -1  -9   6          0.06          2.68         0.84 o
   0  -9   6          8.44         10.11         2.24 o
   1  -9   6         39.76         44.81         3.25 o
   2  -9   6        301.03        265.54         6.79 o
   3  -9   6        235.83        258.72         6.89 o
   4  -9   6          3.27          3.44         1.12 o
   5  -9   6         10.72          7.64         1.56 o
  -9  -8   6         23.33         30.48         3.71 o
  -8  -8   6         19.88         23.47         2.35 o
  -7  -8   6          2.42          8.62         1.51 o
  -6  -8   6        238.24        250.86         9.51 o
  -5  -8   6        111.83        117.62         4.09 o
  -4  -8   6        337.60        326.16         7.76 o
  -3  -8   6        207.66        203.10        10.12 o
  -2  -8   6         88.72         89.77         3.45 o
  -1  -8   6         79.55         68.46         2.27 o
   0  -8   6         34.03         38.62         1.89 o
   1  -8   6         12.92         10.75         1.09 o
   2  -8   6        253.25        258.20         6.50 o
   3  -8   6         11.94         12.56         1.44 o
   4  -8   6        471.36        418.64         9.77 o
   5  -8   6          0.00          0.37         0.94 o
   6  -8   6          1.86          3.11         1.22 o
   7  -8   6        229.18        245.28         7.32 o
 -10  -7   6          0.05          2.53         1.42 o
  -9  -7   6        126.10        123.34         6.98 o
  -8  -7   6         49.18         49.10         3.34 o
  -7  -7   6        266.16        236.66         6.77 o
  -6  -7   6        359.38        362.79        15.69 o
  -5  -7   6         27.90         24.26         1.99 o
  -4  -7   6         71.68         68.25         3.79 o
  -3  -7   6        307.44        302.45         5.98 o
  -2  -7   6        296.42        291.71         5.78 o
  -1  -7   6          0.49          2.33         0.63 o
   0  -7   6        382.22        412.77         7.58 o
   1  -7   6        831.68        767.56        12.87 o
   2  -7   6         13.72          9.92         1.05 o
   3  -7   6          5.06          8.02         1.46 o
   4  -7   6        974.35       1003.47        19.52 o
   5  -7   6        474.00        472.04        12.08 o
   6  -7   6         33.40         35.61         2.71 o
   7  -7   6        111.81        124.56         4.76 o
   8  -7   6         53.00         67.45         5.58 o
 -10  -6   6         22.60         24.43         3.01 o
  -9  -6   6         23.34         27.06         3.01 o
  -8  -6   6        124.56        118.14         4.56 o
  -7  -6   6        479.19        467.24        10.97 o
  -6  -6   6        727.68        727.31        15.13 o
  -5  -6   6         45.89         46.99         2.66 o
  -4  -6   6        138.38        135.00         4.31 o
  -3  -6   6        176.09        174.20         3.88 o
  -2  -6   6        148.75        156.32         4.70 o
  -1  -6   6        526.94        434.92        14.57 o
   0  -6   6        206.43        220.61         4.61 o
   1  -6   6         25.35         32.01         2.16 o
   2  -6   6        259.14        243.00         5.00 o
   3  -6   6        147.50        155.92         3.72 o
   4  -6   6        136.75        144.20         4.42 o
   5  -6   6        100.98        116.77         4.07 o
   6  -6   6         42.51         40.05         2.67 o
   7  -6   6        300.27        331.96         8.58 o
   8  -6   6         28.50         27.57         2.56 o
   9  -6   6        337.39        347.87         9.50 o
 -10  -5   6        266.33        274.08        11.90 o
  -9  -5   6          6.84          8.09         1.66 o
  -8  -5   6        165.30        183.87         5.97 o
  -7  -5   6        175.71        169.63         6.38 o
  -6  -5   6         25.56         27.84         2.84 o
  -5  -5   6         13.18         11.55         1.63 o
  -4  -5   6          1.81          4.32         0.89 o
  -3  -5   6       1748.75       1729.31        26.63 o
  -2  -5   6         38.66         34.92         1.44 o
  -1  -5   6         19.45         28.91         1.38 o
   0  -5   6         76.18         81.76         2.32 o
   1  -5   6        524.36        458.12         8.10 o
   2  -5   6        615.21        608.06        10.32 o
   3  -5   6         21.97         19.97         1.58 o
   4  -5   6         48.65         37.05         2.65 o
   5  -5   6        109.97        100.38         3.57 o
   6  -5   6        119.31        119.74         4.17 o
   7  -5   6         82.63         76.25         3.38 o
   8  -5   6        132.54        122.73         6.53 o
   9  -5   6        329.87        313.14         8.67 o
 -10  -4   6         30.82         37.96         3.22 o
  -9  -4   6         14.10         18.70         2.26 o
  -8  -4   6        399.45        370.05        12.51 o
  -7  -4   6        193.03        190.71         6.31 o
  -6  -4   6          2.16          3.79         1.18 o
  -5  -4   6         49.04         46.66         2.51 o
  -4  -4   6         82.04         64.60         3.19 o
  -3  -4   6       1032.55        995.76        21.91 o
  -2  -4   6         26.27         19.95         1.09 o
  -1  -4   6          5.87          6.28         0.63 o
   0  -4   6        204.73        229.85         4.54 o
   1  -4   6       1104.34       1089.11        17.10 o
   2  -4   6        381.74        342.87         7.30 o
   3  -4   6        115.10        123.52         3.80 o
   4  -4   6       1687.59       1675.75        25.90 o
   5  -4   6         70.17         64.52         2.91 o
   6  -4   6        107.30         97.11         5.85 o
   7  -4   6         70.88         65.07         2.97 o
   8  -4   6          5.37          6.55         1.29 o
   9  -4   6        785.07        805.87        17.22 o
  10  -4   6          0.83          1.65         1.29 o
 -10  -3   6        198.00        187.77        10.20 o
  -9  -3   6        358.77        364.37         9.67 o
  -8  -3   6          6.82          5.27         1.40 o
  -7  -3   6         28.23         30.11         2.51 o
  -6  -3   6        114.94        107.55         6.11 o
  -5  -3   6        630.60        560.83        12.04 o
  -4  -3   6        386.44        359.14         8.32 o
  -3  -3   6        780.54        738.36        22.58 o
  -2  -3   6        505.29        517.70         8.84 o
  -1  -3   6       1083.06       1160.26        18.13 o
   0  -3   6       1280.34        939.22        29.69 o
   1  -3   6       5317.60       5737.59        84.34 o
   2  -3   6        530.49        504.87         8.58 o
   3  -3   6         71.11         77.25         2.14 o
   4  -3   6         79.95         81.87         2.79 o
   5  -3   6        793.33        824.76        15.67 o
   6  -3   6        481.94        503.92        14.78 o
   7  -3   6        181.20        176.40         5.21 o
   8  -3   6          0.29          0.63         0.84 o
   9  -3   6          8.85         11.86         2.13 o
  10  -3   6         19.73         19.23         2.89 o
  11  -3   6        114.12        112.93         7.87 o
  -9  -2   6        141.41        155.39         9.04 o
  -8  -2   6         38.78         33.19         3.98 o
  -7  -2   6          5.39          9.80         1.54 o
  -6  -2   6        428.68        462.22        14.87 o
  -5  -2   6        138.36        148.90         4.66 o
  -4  -2   6        648.35        593.68        12.35 o
  -3  -2   6        247.40        239.32         7.35 o
  -2  -2   6         34.25         38.01         2.20 o
  -1  -2   6        252.54        232.45         5.66 o
   0  -2   6         26.77         29.26         1.22 o
   1  -2   6        141.92        106.20         2.52 o
   2  -2   6          1.75          7.90         0.93 o
   3  -2   6        124.74        128.75         2.94 o
   4  -2   6        751.82        708.62        11.70 o
   5  -2   6          6.53          0.46         0.61 o
   6  -2   6       1093.28       1046.51        16.96 o
   7  -2   6        344.94        364.18        10.49 o
   8  -2   6         34.66         23.89         2.08 o
   9  -2   6       1137.80       1122.97        26.52 o
  10  -2   6          5.58          5.24         1.36 o
  11  -2   6         39.57         44.06         3.35 o
  -9  -1   6          8.26         10.93         2.53 o
  -8  -1   6        339.13        330.86         8.77 o
  -7  -1   6         61.29         68.33         5.09 o
  -6  -1   6         14.83         10.83         1.50 o
  -5  -1   6         70.22         56.17         2.80 o
  -4  -1   6        267.49        293.44         7.39 o
  -3  -1   6         75.58         62.97         3.78 o
  -2  -1   6          0.20          0.05         0.35 o
  -1  -1   6         39.58         44.24         1.60 o
   0  -1   6        636.46        666.22        12.76 o
   1  -1   6        887.74        813.96        14.05 o
   2  -1   6       2273.49       2764.09        41.22 o
   3  -1   6       1819.26       1829.44        27.76 o
   4  -1   6        153.82        141.98         3.63 o
   5  -1   6          2.18          0.51         0.41 o
   6  -1   6        418.05        430.92         7.85 o
   7  -1   6        189.61        151.31         4.55 o
   8  -1   6        357.91        330.29         9.92 o
   9  -1   6          0.82          1.85         0.97 o
  10  -1   6          0.03          1.34         1.06 o
  11  -1   6          0.53          1.00         1.17 o
  12  -1   6        118.12        111.03         5.66 o
  -9   0   6        109.13        127.33         6.96 o
  -8   0   6        123.55        119.09         6.07 o
  -7   0   6          4.64          6.60         2.40 o
  -6   0   6        972.88        991.57        19.74 o
  -5   0   6         57.40         71.16         3.06 o
  -4   0   6          0.11          0.40         0.89 o
  -3   0   6        378.37        393.74         7.34 o
  -2   0   6        971.21       1036.44        16.67 o
  -1   0   6       1421.92       1345.11        21.03 o
   0   0   6        142.43        112.48         2.77 o
   1   0   6        109.09        104.20         3.12 o
   2   0   6        690.00        666.54        12.31 o
   3   0   6        367.57        371.32         7.95 o
   4   0   6       1206.06       1018.53        16.09 o
   5   0   6         96.61         75.37         2.13 o
   6   0   6        280.99        255.65         5.18 o
   7   0   6          1.09          1.44         0.48 o
   8   0   6         11.45         15.58         1.59 o
   9   0   6         12.38          9.19         1.61 o
  10   0   6         29.72         29.20         2.48 o
  11   0   6         16.64         15.79         1.96 o
  12   0   6         11.70         18.08         2.64 o
  -8   1   6        276.65        291.24        10.48 o
  -7   1   6        252.62        264.95         9.49 o
  -6   1   6         57.90         56.78         5.72 o
  -5   1   6          5.27          8.78         2.19 o
  -4   1   6        145.86        139.03         4.36 o
  -3   1   6         87.71         61.59         2.16 o
  -2   1   6        129.17        138.46         3.40 o
  -1   1   6       1038.98       1099.39        17.58 o
   0   1   6         10.32         12.27         1.00 o
   1   1   6        317.01        278.46         5.27 o
   2   1   6        373.53        350.87         7.53 o
   3   1   6          0.43          4.04         0.72 o
   4   1   6          7.65          1.78         0.56 o
   5   1   6         35.09         48.51         4.43 o
   6   1   6        223.59        168.00         5.37 o
   7   1   6        140.24        128.04         3.28 o
   8   1   6        428.26        440.22         8.33 o
   9   1   6        227.18        201.12         5.75 o
  10   1   6         32.45         25.22         4.70 o
  11   1   6          2.51          2.41         1.12 o
  12   1   6          5.87          5.32         1.80 o
  13   1   6        331.03        327.31        10.95 o
  -8   2   6        149.69        191.89         8.24 o
  -7   2   6         12.71         12.02         5.42 o
  -6   2   6          3.12          0.92         1.24 o
  -5   2   6         10.26         17.48         1.71 o
  -4   2   6        494.77        464.92        10.32 o
  -3   2   6        538.31        545.12        16.77 o
  -2   2   6        140.08        125.80         3.27 o
  -1   2   6        261.44        287.85         5.77 o
   0   2   6        431.64        421.86         8.74 o
   1   2   6        810.24        838.93        13.60 o
   2   2   6          0.03          2.81         1.97 o
   3   2   6       1969.72       2051.96        36.19 o
   4   2   6       2695.59       2747.72        59.08 o
   5   2   6        104.17        125.50         3.69 o
   6   2   6         36.47         29.95         1.98 o
   7   2   6         14.31          8.38         0.88 o
   8   2   6        116.23        117.96         3.27 o
   9   2   6       1003.17       1011.22        16.94 o
  10   2   6         53.01         47.99         2.80 o
  11   2   6        848.58        846.88        17.61 o
  12   2   6         18.70         21.45         3.36 o
  13   2   6         11.64         10.02         2.32 o
  -7   3   6        342.41        355.23        11.97 o
  -6   3   6        104.55         95.49         5.39 o
  -5   3   6         18.12         20.74         2.53 o
  -4   3   6        185.73        195.20         5.57 o
  -3   3   6        559.36        566.30        10.25 o
  -2   3   6       1143.43       1215.27        19.60 o
  -1   3   6       1377.23       1482.18        26.86 o
   0   3   6        428.11        480.10         8.61 o
   1   3   6        112.63        100.15         2.65 o
   2   3   6        347.68        337.59         6.25 o
   3   3   6       3233.94       3187.27        47.56 o
   4   3   6         13.29         16.23         1.04 o
   5   3   6        405.31        427.10         7.43 o
   6   3   6        188.10        166.51         3.63 o
   7   3   6        440.01        396.00         8.78 o
   8   3   6         53.40         55.28         2.08 o
   9   3   6        181.89        158.99         6.19 o
  10   3   6        155.55        149.88         4.10 o
  11   3   6         45.11         37.94         3.41 o
  12   3   6         50.53         62.52         4.28 o
  13   3   6          0.81          1.03         2.07 o
  -7   4   6         18.79         26.74         3.39 o
  -6   4   6        431.36        404.92        12.84 o
  -5   4   6         47.95         50.01         3.67 o
  -4   4   6         81.58         83.39         4.91 o
  -3   4   6          4.73          7.85         1.08 o
  -2   4   6       1665.28       1698.40        66.18 o
  -1   4   6        501.97        517.21        10.81 o
   0   4   6          6.34         19.48         3.54 o
   1   4   6       2105.01       2175.78        33.25 o
   2   4   6         71.35         59.77         3.47 o
   3   4   6          3.16          1.96         0.45 o
   4   4   6        150.86        183.98         3.80 o
   5   4   6        211.75        229.68         4.56 o
   6   4   6        222.41        208.28         7.38 o
   7   4   6         40.22         43.94         1.72 o
   8   4   6        833.99        796.08        27.38 o
   9   4   6        177.73        177.59         5.17 o
  10   4   6         82.18         70.64         2.87 o
  11   4   6        238.30        224.38         7.60 o
  12   4   6         26.85         34.15         3.41 o
  13   4   6         25.03         29.32         3.34 o
  -6   5   6         64.03         80.02         5.20 o
  -5   5   6         13.88         22.67         3.49 o
  -4   5   6        114.46        128.93         7.62 o
  -3   5   6        137.29        146.56         5.16 o
  -2   5   6         13.41         13.73         1.31 o
  -1   5   6        423.45        426.40         9.33 o
   0   5   6        593.20        547.85        11.40 o
   1   5   6        841.95        811.95        13.53 o
   2   5   6         24.10         27.08         1.51 o
   3   5   6        339.73        275.28         6.44 o
   4   5   6          8.35         12.39         0.91 o
   5   5   6          0.00          0.79         0.56 o
   6   5   6         37.42         36.63         2.73 o
   7   5   6        464.73        496.54         8.85 o
   8   5   6       3134.51       3266.73        49.42 o
   9   5   6         11.95         16.93         1.40 o
  10   5   6          7.82          4.49         0.87 o
  11   5   6         28.45         28.54         2.25 o
  12   5   6        238.51        238.54         7.06 o
  13   5   6        274.41        277.04         9.66 o
  -5   6   6        113.30        133.29         8.91 o
  -4   6   6         95.66        109.40         5.29 o
  -3   6   6          5.26          6.64         1.36 o
  -2   6   6         17.06         18.43         1.53 o
  -1   6   6       1390.38       1412.29        22.76 o
   0   6   6       1127.09       1060.04        17.50 o
   1   6   6        331.79        341.01         8.05 o
   2   6   6        816.94        762.95        12.87 o
   3   6   6        260.12        214.45         4.62 o
   4   6   6        303.29        305.61         5.91 o
   5   6   6         30.01         34.85         1.48 o
   6   6   6       3154.22       3184.57        47.92 o
   7   6   6         79.93         80.59         2.98 o
   8   6   6        237.73        235.87         6.13 o
   9   6   6        587.55        616.74        11.08 o
  10   6   6        120.21        120.83         4.19 o
  11   6   6        359.59        360.28         8.90 o
  12   6   6          0.89          2.34         1.12 o
  13   6   6        162.26        171.83         7.75 o
  14   6   6         48.68         57.28         4.65 o
  -4   7   6          6.15         10.20         2.32 o
  -3   7   6         51.74         51.38         2.97 o
  -2   7   6        297.29        310.22         9.77 o
  -1   7   6          0.34          0.43         0.63 o
   0   7   6          5.19          4.13         1.19 o
   1   7   6        596.89        616.36        10.97 o
   2   7   6         76.71         81.36         2.57 o
   3   7   6         17.72         20.89         1.35 o
   4   7   6        461.00        509.32         9.09 o
   5   7   6       1026.65        924.95        15.17 o
   6   7   6         51.25         47.15         1.77 o
   7   7   6        370.14        371.45         7.09 o
   8   7   6        267.95        270.51         5.70 o
   9   7   6          7.63          8.16         0.99 o
  10   7   6         20.74         22.11         1.96 o
  11   7   6         16.85         25.62         2.25 o
  12   7   6         11.12          7.94         2.10 o
  13   7   6        346.71        360.03        15.75 o
  -3   8   6          7.78          2.04         1.15 o
  -2   8   6         16.90         20.58         3.27 o
  -1   8   6         12.09         14.36         1.69 o
   0   8   6         64.55         66.17         3.18 o
   1   8   6         76.74         68.53         3.56 o
   2   8   6         65.10         68.82         3.01 o
   3   8   6          0.13          0.58         0.72 o
   4   8   6        172.02        163.40         5.12 o
   5   8   6         26.72         11.93         1.36 o
   6   8   6        123.63        124.56         4.47 o
   7   8   6         65.59         52.51         3.37 o
   8   8   6        186.73        202.02         5.73 o
   9   8   6          9.01         14.47         1.65 o
  10   8   6         15.14         22.23         2.91 o
  11   8   6        350.82        335.46        11.36 o
  12   8   6        116.74        116.92         6.06 o
  13   8   6          0.19          0.46         1.61 o
  -2   9   6        554.77        558.96        16.59 o
  -1   9   6         15.17         11.96         2.58 o
   0   9   6          0.06          0.03         1.04 o
   1   9   6         41.98         42.71         3.63 o
   2   9   6         37.23         36.24         2.60 o
   3   9   6        777.96        747.68        17.04 o
   4   9   6        281.11        255.46         6.83 o
   5   9   6        272.29        264.24         6.93 o
   6   9   6         30.91         28.46         2.19 o
   7   9   6          1.13          1.82         0.81 o
   8   9   6        337.46        358.12         8.85 o
   9   9   6          6.16          8.73         1.35 o
  10   9   6        269.13        253.81         9.45 o
  11   9   6         11.06         17.78         2.72 o
  12   9   6         54.61         58.45         4.96 o
  13   9   6         22.84         22.66         3.29 o
  -1  10   6         16.29         14.57         2.54 o
   0  10   6         10.03          9.38         2.09 o
   1  10   6        710.61        722.10        25.92 o
   2  10   6         58.14         49.86         3.31 o
   3  10   6         13.83         16.18         1.83 o
   4  10   6         38.38         40.97         2.82 o
   5  10   6         67.34         63.15         3.07 o
   6  10   6         79.63        105.57         4.01 o
   7  10   6        150.22        171.73         5.49 o
   8  10   6        252.02        256.90         7.12 o
   9  10   6        140.27        139.77         6.69 o
  10  10   6         46.14         36.70         7.23 o
  11  10   6         30.21         24.99         3.41 o
  12  10   6         13.64         17.68         2.85 o
  13  10   6        605.09        634.59        18.86 o
   0  11   6         87.74         85.59         5.94 o
   1  11   6          1.94          1.33         1.36 o
   2  11   6        597.84        606.89        13.94 o
   3  11   6        122.56        128.80         6.69 o
   4  11   6         10.48         18.72         2.52 o
   5  11   6          0.66          3.71         1.20 o
   6  11   6          5.00          6.30         1.32 o
   7  11   6        377.73        391.35         9.86 o
   8  11   6        490.47        560.15        12.98 o
   9  11   6          7.30          9.95         2.42 o
  10  11   6        114.18        112.26         6.17 o
  11  11   6          5.98          7.59         2.71 o
  12  11   6          3.01          4.60         2.10 o
   2  12   6        252.82        230.88         9.29 o
   3  12   6        295.21        287.67        10.67 o
   4  12   6        256.58        259.29         7.71 o
   5  12   6          4.25          3.39         1.27 o
   6  12   6        113.55        131.52         5.01 o
   7  12   6        121.96        113.08         4.63 o
   8  12   6         44.26         44.29         3.25 o
   9  12   6        362.35        411.75        13.97 o
  10  12   6         66.54         75.37         5.99 o
  11  12   6         82.40         99.96         6.51 o
   4  13   6         55.13         66.99         4.30 o
   5  13   6        403.05        398.83        10.58 o
   6  13   6         54.08         49.36         3.60 o
   7  13   6        254.65        247.69         8.00 o
   8  13   6         60.63         63.69         5.44 o
   9  13   6         22.34         31.13         4.03 o
  -4 -12   7         14.01         26.29         4.78 o
  -3 -12   7          3.64          2.97         1.46 o
  -2 -12   7        265.41        264.69         9.40 o
  -1 -12   7         38.33         38.19         3.34 o
  -6 -11   7         39.95         45.61         4.19 o
  -5 -11   7         59.57         78.37         6.07 o
  -4 -11   7        214.91        242.30         8.84 o
  -3 -11   7         80.27         92.82         4.92 o
  -2 -11   7          9.25         11.76         2.09 o
  -1 -11   7         26.33         13.68         2.97 o
   0 -11   7        153.14        134.64         5.65 o
   1 -11   7          8.29          6.79         3.23 o
   2 -11   7         90.27         98.10         6.33 o
  -7 -10   7          1.51          3.84         1.54 o
  -6 -10   7         24.05         19.64         2.64 o
  -5 -10   7          2.37          1.29         1.28 o
  -4 -10   7          0.82          3.72         1.36 o
  -3 -10   7         27.64         15.22         2.28 o
  -2 -10   7        479.03        460.01        10.41 o
  -1 -10   7         39.19         43.33         2.77 o
   0 -10   7         13.17         14.98         2.19 o
   1 -10   7         13.99         16.05         2.17 o
   2 -10   7          0.00         -0.28         1.18 o
   3 -10   7        219.16        217.59         7.93 o
   4 -10   7        430.44        448.23        13.49 o
  -8  -9   7         38.90         32.07         3.74 o
  -7  -9   7         22.75         20.44         2.83 o
  -6  -9   7        142.61        139.40         6.58 o
  -5  -9   7         16.61         24.01         2.83 o
  -4  -9   7        644.33        626.41        16.78 o
  -3  -9   7        215.21        207.27         7.48 o
  -2  -9   7          2.59          1.05         1.22 o
  -1  -9   7        262.21        282.99         7.04 o
   0  -9   7          0.22          3.27         0.77 o
   1  -9   7        123.78        124.65         4.07 o
   2  -9   7         20.79         27.75         2.18 o
   3  -9   7         11.05         22.45         3.28 o
   4  -9   7         54.34         63.93         3.27 o
   5  -9   7         12.69         14.52         1.93 o
  -9  -8   7          0.20         -0.60         1.68 o
  -8  -8   7          2.73          3.89         1.39 o
  -7  -8   7        159.98        166.35         5.53 o
  -6  -8   7        132.01        152.78         5.14 o
  -5  -8   7         40.61         48.12         3.00 o
  -4  -8   7        447.75        406.14         9.36 o
  -3  -8   7          3.04          6.85         1.17 o
  -2  -8   7          6.33          7.09         0.96 o
  -1  -8   7         62.90         58.19         2.12 o
   0  -8   7        112.42        131.38         3.51 o
   1  -8   7         33.65         22.98         2.46 o
   2  -8   7         25.94         21.23         1.83 o
   3  -8   7        130.89        138.55         4.47 o
   4  -8   7        176.01        208.42         6.00 o
   5  -8   7         27.41         37.11         2.77 o
   6  -8   7        149.48        150.14         5.29 o
  -9  -7   7         32.31         55.94         3.89 o
  -8  -7   7          3.93          7.26         1.63 o
  -7  -7   7         25.40         28.07         2.50 o
  -6  -7   7         24.72         36.38         2.72 o
  -5  -7   7        220.83        222.25         6.23 o
  -4  -7   7        116.08        105.71         3.77 o
  -3  -7   7        541.29        515.89        11.06 o
  -2  -7   7         96.99         97.32         2.81 o
  -1  -7   7          0.01          0.79         0.60 o
   0  -7   7        244.77        204.26         4.54 o
   1  -7   7        620.06        672.11        11.58 o
   2  -7   7        181.40        192.74        12.22 o
   3  -7   7         12.19         17.29         1.69 o
   4  -7   7         36.30         37.37         2.53 o
   5  -7   7          5.15          8.12         1.39 o
   6  -7   7         67.77         68.91         3.45 o
   7  -7   7        148.67        154.59         5.79 o
  -9  -6   7          0.48          0.28         1.30 o
  -8  -6   7        105.48        105.95         4.47 o
  -7  -6   7       1079.76       1156.40        22.92 o
  -6  -6   7         25.09         20.70         2.16 o
  -5  -6   7         70.47         84.87         3.47 o
  -4  -6   7         47.90         46.45         2.58 o
  -3  -6   7        365.32        364.35         8.39 o
  -2  -6   7        512.00        501.72         8.91 o
  -1  -6   7         68.54         63.25         2.07 o
   0  -6   7       1121.06       1069.04        17.16 o
   1  -6   7        120.38        161.45         4.56 o
   2  -6   7         10.85         13.31         1.16 o
   3  -6   7         51.54         54.62         2.16 o
   4  -6   7         21.31         22.51         1.83 o
   5  -6   7        991.04       1020.47        27.34 o
   6  -6   7          4.76          6.83         1.37 o
   7  -6   7          3.81          3.09         1.12 o
   8  -6   7          0.81          1.06         1.17 o
  -9  -5   7        118.50        121.10         5.04 o
  -8  -5   7        168.62        170.90         6.93 o
  -7  -5   7        370.49        353.60        12.39 o
  -6  -5   7        422.40        407.24        10.86 o
  -5  -5   7        339.45        328.93         8.17 o
  -4  -5   7        193.84        184.70         7.45 o
  -3  -5   7          3.59          5.55         1.25 o
  -2  -5   7         17.97         19.20         1.12 o
  -1  -5   7        588.40        576.97         9.92 o
   0  -5   7        305.90        304.24         5.90 o
   1  -5   7         55.21         44.46         1.83 o
   2  -5   7         34.02         32.15         1.70 o
   3  -5   7          0.58          0.61         0.54 o
   4  -5   7         22.42         20.45         1.41 o
   5  -5   7        140.03        123.56         4.07 o
   6  -5   7         76.22         78.94         3.28 o
   7  -5   7        174.45        182.47        12.40 o
   8  -5   7          2.66          2.39         1.05 o
   9  -5   7        419.15        407.42        12.65 o
  -9  -4   7         12.61         16.76         2.33 o
  -8  -4   7          0.75          2.64         1.25 o
  -7  -4   7        397.12        382.13         9.65 o
  -6  -4   7        155.79        153.98         5.11 o
  -5  -4   7        784.00        753.21        18.71 o
  -4  -4   7          0.00          0.48         0.72 o
  -3  -4   7         98.91        107.74         4.55 o
  -2  -4   7        458.42        424.61         7.60 o
  -1  -4   7       1113.22       1064.67        16.96 o
   0  -4   7         12.06          8.16         1.02 o
   1  -4   7         35.87         20.98         3.91 o
   2  -4   7        192.08        158.70         4.14 o
   3  -4   7         17.73         15.05         1.18 o
   4  -4   7        690.35        699.17        11.80 o
   5  -4   7        368.52        361.49        10.31 o
   6  -4   7        366.61        353.72        22.57 o
   7  -4   7         27.45         30.18         2.38 o
   8  -4   7         29.89         31.78         2.53 o
   9  -4   7        141.81        135.88         6.11 o
  10  -4   7         17.19         22.83         5.29 o
  -9  -3   7          9.46          9.46         1.84 o
  -8  -3   7        227.15        220.44         6.89 o
  -7  -3   7          9.74          8.87         1.58 o
  -6  -3   7        438.70        437.81        10.43 o
  -5  -3   7          3.56          0.85         0.83 o
  -4  -3   7        255.60        237.36         6.29 o
  -3  -3   7       1399.18       1479.46        33.12 o
  -2  -3   7        387.61        437.15         8.87 o
  -1  -3   7        287.08        283.72         8.87 o
   0  -3   7         24.51         25.53         2.90 o
   1  -3   7        246.13        257.13         5.05 o
   2  -3   7       1277.76       1137.24        17.96 o
   3  -3   7        129.44        149.49         4.25 o
   4  -3   7       1004.94        983.36        18.78 o
   5  -3   7        146.55        140.84         3.49 o
   6  -3   7          2.72          2.78         0.87 o
   7  -3   7        952.35        997.66        24.08 o
   8  -3   7        279.03        272.09         7.35 o
   9  -3   7         87.65         88.83         4.65 o
  10  -3   7          0.64          0.77         1.28 o
  11  -3   7         58.28         53.84        10.33 o
  -9  -2   7        144.03        141.30         8.26 o
  -8  -2   7         12.00         20.12         2.33 o
  -7  -2   7        267.56        257.84         7.38 o
  -6  -2   7        884.98        862.90        25.76 o
  -5  -2   7        640.89        638.82        13.63 o
  -4  -2   7         21.06         28.51         2.20 o
  -3  -2   7         27.65         22.82         1.88 o
  -2  -2   7        221.08        237.69         7.74 o
  -1  -2   7       1330.88       1394.25        25.13 o
   0  -2   7       1040.05       1065.48        16.87 o
   1  -2   7          0.86          1.73         0.47 o
   2  -2   7        990.97        962.70        15.38 o
   3  -2   7        123.57        136.95         3.18 o
   4  -2   7        299.87        278.19         5.45 o
   5  -2   7        231.23        236.39         6.16 o
   6  -2   7        155.10        154.93         3.73 o
   7  -2   7        127.62        108.13         3.75 o
   8  -2   7         10.93          8.34         1.39 o
   9  -2   7         59.58         56.74         4.19 o
  10  -2   7        467.92        450.51        13.41 o
  11  -2   7         71.34         71.28         6.84 o
  -8  -1   7        232.31        214.57         8.78 o
  -7  -1   7         51.21         44.90         3.11 o
  -6  -1   7        192.67        175.64         5.62 o
  -5  -1   7          0.74         -0.37         0.74 o
  -4  -1   7         82.98         87.70         4.34 o
  -3  -1   7          0.12          1.19         0.61 o
  -2  -1   7         17.40          6.03         1.04 o
  -1  -1   7         80.62         75.15         2.30 o
   0  -1   7         62.89         70.24         2.58 o
   1  -1   7          0.00          0.74         0.37 o
   2  -1   7       1976.97       2009.53        30.51 o
   3  -1   7        693.97        747.89        12.25 o
   4  -1   7        234.60        217.10         4.41 o
   5  -1   7         66.14         91.73         2.76 o
   6  -1   7         59.58         60.69         2.85 o
   7  -1   7        408.66        424.20         9.49 o
   8  -1   7        564.92        543.51        11.81 o
   9  -1   7         74.38         77.29         6.71 o
  10  -1   7         14.03         19.89         2.56 o
  11  -1   7         16.74         13.55         2.37 o
  12  -1   7        136.35        156.36         7.03 o
  -8   0   7         67.63         62.69         5.68 o
  -7   0   7        149.85        156.03         5.41 o
  -6   0   7        365.43        353.87         9.96 o
  -5   0   7         96.82         93.21         4.38 o
  -4   0   7        198.14        209.97         6.01 o
  -3   0   7        486.31        456.15        18.37 o
  -2   0   7        210.54        218.39         5.29 o
  -1   0   7        554.32        592.69        13.84 o
   0   0   7       1358.90       1361.69        21.42 o
   1   0   7        337.39        308.80         6.99 o
   2   0   7          0.74          1.03         0.45 o
   3   0   7        179.70        189.15         6.58 o
   4   0   7        187.83        181.13         4.85 o
   5   0   7       2161.97       2009.54        60.75 o
   6   0   7        113.81        110.95         2.95 o
   7   0   7        192.55        197.14         4.45 o
   8   0   7        194.85        160.43         4.08 o
   9   0   7        214.27        195.15        11.36 o
  10   0   7        136.72        140.09         6.10 o
  11   0   7         13.12         15.22         2.46 o
  12   0   7        203.90        227.82         8.66 o
  -8   1   7        175.61        155.83        12.13 o
  -7   1   7         12.63         12.39         2.38 o
  -6   1   7        183.04        186.30         8.43 o
  -5   1   7        378.70        338.15        27.50 o
  -4   1   7         14.94          7.93         1.29 o
  -3   1   7        341.90        369.84         8.66 o
  -2   1   7        165.49        140.76         3.66 o
  -1   1   7        493.49        479.23         8.74 o
   0   1   7         82.05        110.60         3.00 o
   1   1   7        178.01        175.56         6.67 o
   2   1   7         52.85         49.62         2.16 o
   3   1   7         49.81         57.22         2.41 o
   4   1   7        175.36        115.45         3.60 o
   5   1   7         67.06         77.18         2.90 o
   6   1   7         82.37         70.76         2.61 o
   7   1   7       1154.85       1140.07        18.45 o
   8   1   7         20.77         21.71         1.82 o
   9   1   7        175.44        165.01         6.36 o
  10   1   7         11.91          8.82         1.80 o
  11   1   7        597.90        546.50        15.49 o
  12   1   7        619.68        621.08        27.24 o
  13   1   7          6.22          7.88         2.58 o
  -7   2   7          2.78          1.93         1.48 o
  -6   2   7         20.68         22.66         3.87 o
  -5   2   7        599.86        550.20        12.38 o
  -4   2   7         29.70         27.55         2.26 o
  -3   2   7        428.66        374.31         8.87 o
  -2   2   7        251.40        274.43         5.86 o
  -1   2   7        834.76        947.20        15.74 o
   0   2   7        508.73        538.05        18.25 o
   1   2   7        622.95        684.68        11.63 o
   2   2   7       1019.12       1103.63        17.55 o
   3   2   7        772.82        876.79        16.76 o
   4   2   7         85.88         92.67         3.18 o
   5   2   7        151.20        130.57         3.92 o
   6   2   7        159.72        152.68         4.41 o
   7   2   7         73.66         85.55         4.83 o
   8   2   7         51.36         49.46         2.49 o
   9   2   7         82.32         78.28         3.14 o
  10   2   7        396.65        372.99        11.43 o
  11   2   7        424.41        440.19        17.04 o
  12   2   7          1.28          0.39         1.28 o
  13   2   7         60.25         47.14         4.26 o
  -7   3   7         17.36         16.97         3.87 o
  -6   3   7        167.76        140.17         6.63 o
  -5   3   7         35.69         39.78         3.72 o
  -4   3   7        444.06        419.64         9.91 o
  -3   3   7        688.71        688.45        14.38 o
  -2   3   7          2.52          3.66         0.85 o
  -1   3   7          0.96          2.12         1.95 o
   0   3   7         23.58         17.45         1.59 o
   1   3   7         28.26         26.32         1.64 o
   2   3   7       1483.27       1455.62        22.82 o
   3   3   7        157.36        169.72         3.72 o
   4   3   7       1357.50       1292.84        23.90 o
   5   3   7        345.02        388.43        10.01 o
   6   3   7         11.41         17.36         1.54 o
   7   3   7         39.99         46.75         3.59 o
   8   3   7          0.37          0.90         0.72 o
   9   3   7       1499.37       1616.21        30.05 o
  10   3   7        165.36        145.38         4.78 o
  11   3   7         20.11         22.99         2.79 o
  12   3   7         48.99         59.47         4.52 o
  13   3   7          3.35          6.37         1.91 o
  -6   4   7          4.17          7.33         1.82 o
  -5   4   7        322.13        344.09        11.41 o
  -4   4   7        577.00        543.55        12.23 o
  -3   4   7         32.12         29.06         2.33 o
  -2   4   7          1.76          2.66         0.83 o
  -1   4   7        867.10        862.49        19.43 o
   0   4   7       3019.17       3267.19        49.48 o
   1   4   7         19.91         13.39         1.44 o
   2   4   7        115.99        115.36         3.09 o
   3   4   7        190.96        151.95         3.56 o
   4   4   7         86.92         93.21         2.48 o
   5   4   7        281.58        243.57         4.79 o
   6   4   7          9.69         11.17         1.25 o
   7   4   7        759.33        761.82        15.27 o
   8   4   7        957.75       1005.73        23.28 o
   9   4   7         67.67         67.42         3.04 o
  10   4   7         77.21         73.62         3.21 o
  11   4   7        102.26        108.07         4.15 o
  12   4   7          0.16          1.14         1.24 o
  13   4   7          5.29         10.19         2.28 o
  -5   5   7          0.01         -0.66         1.42 o
  -4   5   7         43.79         45.36         4.00 o
  -3   5   7         39.60         40.85         2.81 o
  -2   5   7          3.66          2.71         0.80 o
  -1   5   7        242.97        252.45         6.57 o
   0   5   7         34.89         37.06         2.09 o
   1   5   7        784.06        818.84        13.96 o
   2   5   7        370.53        397.81         7.57 o
   3   5   7        397.40        377.44         7.15 o
   4   5   7         46.82         61.98         2.00 o
   5   5   7          2.46          5.25         0.68 o
   6   5   7        329.95        316.65         9.52 o
   7   5   7       1445.62       1421.94        26.50 o
   8   5   7       1341.49       1241.59        59.68 o
   9   5   7        159.73        171.75         5.19 o
  10   5   7         89.22         85.70         4.08 o
  11   5   7         38.16         35.68         2.97 o
  12   5   7         66.47         72.84         3.56 o
  13   5   7          0.07          0.15         1.43 o
  -5   6   7         11.79         14.97         2.62 o
  -4   6   7         70.98         59.50         4.14 o
  -3   6   7        114.82        102.70         5.55 o
  -2   6   7         85.80         81.21         4.14 o
  -1   6   7         46.20         50.89         5.97 o
   0   6   7        139.94        133.14         3.78 o
   1   6   7       1164.99       1109.33        28.48 o
   2   6   7         95.55         87.05         2.74 o
   3   6   7         87.65         71.81         2.83 o
   4   6   7         24.11         26.42         1.53 o
   5   6   7        135.46        115.66         2.98 o
   6   6   7        262.09        239.31         4.98 o
   7   6   7        608.92        570.72        15.65 o
   8   6   7       1548.93       1612.32        37.76 o
   9   6   7         57.01         47.66         3.93 o
  10   6   7         18.48         16.01         1.71 o
  11   6   7        102.35        111.77        10.52 o
  12   6   7        398.61        431.42        12.36 o
  13   6   7        526.91        588.32        18.46 o
  -4   7   7         39.49         28.90         3.44 o
  -3   7   7        312.41        376.76        11.90 o
  -2   7   7         44.68         47.40         3.10 o
  -1   7   7        421.65        434.50         8.84 o
   0   7   7         91.45        107.23         3.43 o
   1   7   7         97.18         85.97         4.99 o
   2   7   7          0.07          0.67         0.75 o
   3   7   7          0.58          0.83         0.54 o
   4   7   7        832.25        799.86        13.58 o
   5   7   7         27.02         32.28         1.53 o
   6   7   7        215.36        211.18         4.65 o
   7   7   7        471.62        451.69        10.04 o
   8   7   7          9.39         11.06         1.40 o
   9   7   7         10.57         13.69         1.55 o
  10   7   7          0.46          0.45         0.66 o
  11   7   7        698.36        697.99        24.27 o
  12   7   7          0.03          0.44         1.43 o
  13   7   7          2.27          5.53         2.32 o
  -3   8   7         89.49         81.84         9.29 o
  -2   8   7        479.47        462.26        14.31 o
  -1   8   7          0.05          0.58         1.18 o
   0   8   7         38.44         38.78         2.91 o
   1   8   7        558.28        570.61        12.76 o
   2   8   7        291.67        325.98         8.32 o
   3   8   7        136.53        125.37         6.85 o
   4   8   7          0.14          1.73         0.99 o
   5   8   7         48.32         47.86         4.36 o
   6   8   7        102.68         97.35         3.62 o
   7   8   7          5.56          5.76         1.94 o
   8   8   7          2.06          1.35         2.19 o
   9   8   7         80.11         86.38         5.20 o
  10   8   7        118.44        123.88         6.13 o
  11   8   7        298.06        305.82        10.88 o
  12   8   7         38.27         33.03         3.78 o
  13   8   7         46.95         46.32         4.40 o
  -2   9   7          0.04          0.43         1.61 o
  -1   9   7         11.69          9.09         2.32 o
   0   9   7          4.98          1.87         2.84 o
   1   9   7        989.20        941.06        19.47 o
   2   9   7         60.93         65.37         4.27 o
   3   9   7          8.12          9.18         1.43 o
   4   9   7        140.77        143.79         4.80 o
   5   9   7          0.48          2.23         0.87 o
   6   9   7         85.69         63.98         3.30 o
   7   9   7         19.79         24.59         7.23 o
   8   9   7         65.95         74.11         4.87 o
   9   9   7        411.04        384.68        12.53 o
  10   9   7        208.57        193.82         8.12 o
  11   9   7        176.47        155.84         7.24 o
  12   9   7          1.63          0.60         1.52 o
  13   9   7         26.91         31.18         3.91 o
   0  10   7         55.41         61.97         5.11 o
   1  10   7         60.71         73.94         3.84 o
   2  10   7        119.81        141.16         5.20 o
   3  10   7        455.85        417.56        10.35 o
   4  10   7          3.74          5.71         1.89 o
   5  10   7         24.25         18.30         2.04 o
   6  10   7        185.70        153.34         6.87 o
   7  10   7        242.40        228.87         8.86 o
   8  10   7        452.04        496.68        15.25 o
   9  10   7         24.64         27.14         5.55 o
  10  10   7        161.37        179.06        10.20 o
  11  10   7        164.62        180.92         8.12 o
  12  10   7        150.86        171.55         8.12 o
   1  11   7        287.94        273.35        10.30 o
   2  11   7         96.65         88.74         4.16 o
   3  11   7          0.36         -0.09         1.09 o
   4  11   7         24.19         25.30         2.51 o
   5  11   7         13.13         21.30         2.23 o
   6  11   7        932.11        916.31        24.41 o
   7  11   7         60.52         51.87         4.65 o
   8  11   7          1.79          0.46         1.36 o
   9  11   7         29.17         34.90         3.97 o
  10  11   7        188.56        212.69        13.68 o
  11  11   7        136.65        151.48         7.56 o
  12  11   7          1.70          7.89         2.42 o
   3  12   7         16.07          9.60         2.30 o
   4  12   7         28.29         22.62         2.52 o
   5  12   7          6.45          8.02         4.26 o
   6  12   7        105.95        103.04         6.14 o
   7  12   7         61.22         46.08         4.47 o
   8  12   7        298.72        283.04        10.88 o
   9  12   7         13.95         10.02         2.60 o
  10  12   7          0.10         -1.36         1.73 o
  11  12   7        155.11        158.71         9.55 o
   6  13   7        361.92        376.84        13.27 o
   7  13   7         38.78         39.03         4.52 o
   8  13   7         17.65         30.70         6.33 o
  -5 -11   8        108.69        137.49         6.46 o
  -4 -11   8        197.11        220.32         9.55 o
  -3 -11   8          0.29          1.55         1.81 o
  -2 -11   8         83.17        124.45         5.75 o
  -1 -11   8          2.14          4.13         2.07 o
   0 -11   8          6.79          7.88         2.07 o
   1 -11   8          0.47          1.84         1.42 o
  -6 -10   8          0.03          0.72         1.36 o
  -5 -10   8         10.13          9.45         1.91 o
  -4 -10   8         62.47         67.91         7.36 o
  -3 -10   8          1.29          3.36         1.46 o
  -2 -10   8         38.75         40.41         3.47 o
  -1 -10   8          0.23         -0.20         0.79 o
   0 -10   8         79.59         69.51         3.71 o
   1 -10   8         39.91         53.39         7.10 o
   2 -10   8         42.22         44.66         3.64 o
   3 -10   8         16.71         23.94         2.90 o
  -7  -9   8         23.16         37.82         3.92 o
  -6  -9   8          1.68          2.78         2.58 o
  -5  -9   8          4.53          5.55         1.64 o
  -4  -9   8        712.86        722.38        18.98 o
  -3  -9   8         11.87         10.22         1.91 o
  -2  -9   8        137.69        125.12         5.47 o
  -1  -9   8         23.17         29.32         1.90 o
   0  -9   8         23.79         31.83         2.00 o
   1  -9   8        473.33        458.35        10.23 o
   2  -9   8         23.61         27.49         2.17 o
   3  -9   8        260.47        277.76         7.35 o
   4  -9   8        169.01        179.26         5.70 o
   5  -9   8          0.19          2.45         1.73 o
  -8  -8   8         64.29         82.64         4.44 o
  -7  -8   8         50.17         49.83         3.47 o
  -6  -8   8        325.17        325.76         8.61 o
  -5  -8   8         42.36         51.44         3.97 o
  -4  -8   8         91.51         86.57         3.55 o
  -3  -8   8        122.66        128.30         4.30 o
  -2  -8   8          2.49          1.82         0.94 o
  -1  -8   8         61.03         64.60         4.21 o
   0  -8   8         99.88         79.62         5.44 o
   1  -8   8        228.91        256.12         5.64 o
   2  -8   8         32.72         34.70         2.38 o
   3  -8   8        107.62        113.35         4.93 o
   4  -8   8        200.65        231.71         6.56 o
   5  -8   8        218.98        253.47         7.15 o
   6  -8   8         15.78         23.46         5.16 o
  -8  -7   8         37.69         62.10         4.35 o
  -7  -7   8         79.11        103.88         4.39 o
  -6  -7   8         83.66        103.74         7.60 o
  -5  -7   8         18.65         15.20         1.88 o
  -4  -7   8          5.87          5.91         1.51 o
  -3  -7   8          0.00          1.51         1.27 o
  -2  -7   8         71.16         80.48         3.11 o
  -1  -7   8          3.38          3.64         0.74 o
   0  -7   8          0.00          0.66         0.71 o
   1  -7   8        907.18        900.35        15.07 o
   2  -7   8          2.33          3.80         0.87 o
   3  -7   8         60.38         58.93         3.15 o
   4  -7   8         23.95         23.04         2.03 o
   5  -7   8         17.87         19.53         2.03 o
   6  -7   8        161.12        184.89         7.21 o
   7  -7   8          0.58          0.72         1.36 o
  -8  -6   8         47.43         40.12         3.31 o
  -7  -6   8        125.06        114.31         4.73 o
  -6  -6   8         24.36         22.96         5.79 o
  -5  -6   8        897.47        846.38        24.44 o
  -4  -6   8          0.15         -0.39         1.06 o
  -3  -6   8        184.42        172.85         5.11 o
  -2  -6   8         66.47         70.25         2.92 o
  -1  -6   8         52.45         64.27         2.27 o
   0  -6   8        638.19        615.63        11.32 o
   1  -6   8        904.46        882.92        14.68 o
   2  -6   8        442.86        429.99         8.07 o
   3  -6   8        156.85        158.18         3.96 o
   4  -6   8        270.15        269.63         6.85 o
   5  -6   8        208.49        212.83         6.00 o
   6  -6   8         49.10         48.74         3.13 o
   7  -6   8         71.84         61.68         4.47 o
   8  -6   8        212.94        220.68        13.68 o
  -8  -5   8          4.76          6.71         1.83 o
  -7  -5   8        157.22        147.48         7.10 o
  -6  -5   8          7.25          2.91         1.17 o
  -5  -5   8         70.66         79.02         3.52 o
  -4  -5   8        827.14        838.84        18.85 o
  -3  -5   8        347.75        345.38         8.75 o
  -2  -5   8        570.34        588.08        12.21 o
  -1  -5   8        281.36        273.36         7.91 o
   0  -5   8         39.51         43.65         2.20 o
   1  -5   8        930.64        839.90        16.20 o
   2  -5   8        672.56        654.09        13.12 o
   3  -5   8        154.07        148.22         4.40 o
   4  -5   8          5.99          3.81         0.83 o
   5  -5   8        330.88        316.38         9.67 o
   6  -5   8        349.86        351.41        10.67 o
   7  -5   8         40.81         49.15         3.92 o
   8  -5   8         10.05          9.54         1.91 o
   9  -5   8         43.49         50.86         4.29 o
  -8  -4   8        111.06        132.98         5.29 o
  -7  -4   8         13.69         12.52         1.86 o
  -6  -4   8          4.72          4.28         1.32 o
  -5  -4   8         57.32         56.37         4.00 o
  -4  -4   8        370.65        361.41         8.78 o
  -3  -4   8         57.87         68.30         2.98 o
  -2  -4   8          4.75          6.18         1.09 o
  -1  -4   8        376.07        355.01         6.68 o
   0  -4   8         91.71         69.33         3.09 o
   1  -4   8        259.72        250.96         5.12 o
   2  -4   8        507.77        503.11         8.93 o
   3  -4   8         87.95         88.94         2.76 o
   4  -4   8        260.58        244.41         5.23 o
   5  -4   8         46.66         52.60         2.58 o
   6  -4   8        134.32        131.35         5.47 o
   7  -4   8        482.95        480.40        13.51 o
   8  -4   8         19.55         21.56         2.74 o
   9  -4   8        104.32        105.26         5.94 o
  10  -4   8         18.56         17.09         2.54 o
  -8  -3   8         22.66         30.69         2.90 o
  -7  -3   8          9.48         12.80         1.88 o
  -6  -3   8         44.82         50.58         3.35 o
  -5  -3   8         28.25         34.77         2.67 o
  -4  -3   8         48.42         53.57         2.99 o
  -3  -3   8        222.14        227.04         7.48 o
  -2  -3   8        348.54        344.71        25.94 o
  -1  -3   8        216.20        217.79         5.87 o
   0  -3   8        400.56        378.02         6.98 o
   1  -3   8        402.28        358.47         6.69 o
   2  -3   8        200.51        229.33         4.74 o
   3  -3   8        651.30        601.75        10.33 o
   4  -3   8        265.16        264.91         6.22 o
   5  -3   8        273.14        287.59         5.91 o
   6  -3   8         23.80         27.89         2.72 o
   7  -3   8         42.15         46.90         3.74 o
   8  -3   8        562.35        561.87        17.04 o
   9  -3   8        162.34        140.96         6.28 o
  10  -3   8        133.25        123.61         6.02 o
  -8  -2   8          0.02          3.26         1.40 o
  -7  -2   8          0.11          0.17         1.05 o
  -6  -2   8        630.22        620.25        13.96 o
  -5  -2   8        496.11        461.82        10.90 o
  -4  -2   8        109.00        111.17         4.10 o
  -3  -2   8        768.89        798.03        18.73 o
  -2  -2   8          1.86          0.85         0.64 o
  -1  -2   8        300.81        245.70        13.81 o
   0  -2   8       1045.99       1035.61        16.67 o
   1  -2   8          4.18          4.50         0.63 o
   2  -2   8        184.56        168.56         3.88 o
   3  -2   8         80.48         81.52         2.32 o
   4  -2   8        546.04        476.71         8.53 o
   5  -2   8        196.71        198.10         5.39 o
   6  -2   8         90.98         79.02         3.03 o
   7  -2   8        340.61        326.21        10.02 o
   8  -2   8         59.42         50.72         3.92 o
   9  -2   8         17.13         22.41         2.74 o
  10  -2   8        442.44        437.78        23.62 o
  11  -2   8         16.10         14.41         2.46 o
  -8  -1   8         16.54         19.20         3.15 o
  -7  -1   8        246.24        254.50         7.62 o
  -6  -1   8         16.26         20.39         2.20 o
  -5  -1   8          0.03          2.04         1.21 o
  -4  -1   8          3.99          7.93         1.73 o
  -3  -1   8          0.38          4.27         1.05 o
  -2  -1   8         42.81         38.93         2.53 o
  -1  -1   8         80.30         66.20         2.23 o
   0  -1   8        594.39        568.62         9.92 o
   1  -1   8         36.10         36.75         1.73 o
   2  -1   8        188.55        188.80         7.80 o
   3  -1   8        142.73        146.23         3.29 o
   4  -1   8         40.55         43.42         2.24 o
   5  -1   8        291.63        293.95         7.13 o
   6  -1   8        630.37        604.32        12.60 o
   7  -1   8         16.03         22.43         1.84 o
   8  -1   8        114.69        133.14         5.73 o
   9  -1   8         62.05         67.05         4.08 o
  10  -1   8         43.56         38.11         3.61 o
  11  -1   8        121.52        123.36         7.75 o
  -7   0   8          5.42         12.66         2.68 o
  -6   0   8         19.50         20.12         2.17 o
  -5   0   8        590.70        610.21        13.56 o
  -4   0   8          0.38          1.50         1.20 o
  -3   0   8        177.39        161.44         5.05 o
  -2   0   8         33.10         33.76         2.38 o
  -1   0   8        125.40        131.69         3.50 o
   0   0   8        541.06        500.63         9.09 o
   1   0   8          9.96         10.05         0.92 o
   2   0   8        213.22        203.05         5.52 o
   3   0   8        509.91        489.16        10.42 o
   4   0   8        718.66        846.06        47.76 o
   5   0   8         72.18         71.16         2.81 o
   6   0   8         12.31          8.39         1.25 o
   7   0   8        904.98        933.78        18.30 o
   8   0   8         34.27         33.10         2.93 o
   9   0   8          2.15          2.60         1.36 o
  10   0   8         17.19         19.15         2.54 o
  11   0   8         38.35         34.93         3.56 o
  12   0   8        118.96        125.73         6.28 o
  -7   1   8        502.29        526.45        16.17 o
  -6   1   8          4.03          7.51         1.54 o
  -5   1   8        324.89        319.97        13.68 o
  -4   1   8         40.92         40.81         2.99 o
  -3   1   8          4.73          6.65         1.66 o
  -2   1   8        752.17        729.26        14.99 o
  -1   1   8         83.71         72.99         2.57 o
   0   1   8        203.68        221.14         4.93 o
   1   1   8         48.38         30.73         1.72 o
   2   1   8         23.88         20.02         1.25 o
   3   1   8       1276.37       1184.56        22.23 o
   4   1   8         71.79         56.28         2.51 o
   5   1   8       1147.72       1217.01        22.92 o
   6   1   8          7.15          9.79         1.23 o
   7   1   8        199.21        231.11         6.22 o
   8   1   8          1.01          0.74         0.72 o
   9   1   8         10.02         12.89         1.70 o
  10   1   8        357.04        368.70        14.97 o
  11   1   8         33.32         31.01         3.74 o
  12   1   8          2.88         11.19         2.28 o
  -6   2   8        126.46        123.57         6.33 o
  -5   2   8         87.08         77.11         4.10 o
  -4   2   8          3.97          4.06         1.17 o
  -3   2   8        449.64        451.15        10.50 o
  -2   2   8        293.11        297.08         7.53 o
  -1   2   8         60.60         59.79         3.06 o
   0   2   8        267.06        277.96         5.93 o
   1   2   8        227.48        212.16         5.39 o
   2   2   8        334.01        294.93         5.87 o
   3   2   8         11.59         11.87         1.36 o
   4   2   8        144.87        134.85         6.92 o
   5   2   8         40.10         32.77         2.17 o
   6   2   8         24.65         15.30         2.63 o
   7   2   8          0.34          2.19         0.79 o
   8   2   8        323.07        303.94         7.68 o
   9   2   8          1.27          1.24         0.87 o
  10   2   8        257.56        234.90         8.42 o
  11   2   8         16.94         20.00         4.13 o
  12   2   8         65.26         79.21         5.42 o
  13   2   8          2.70          3.13         1.73 o
  -6   3   8          3.09          5.93         3.36 o
  -5   3   8        358.60        379.57        19.88 o
  -4   3   8          9.75          5.60         1.38 o
  -3   3   8        147.62        159.48         5.25 o
  -2   3   8        408.23        397.22         9.47 o
  -1   3   8        150.17        159.96         4.29 o
   0   3   8        400.77        404.35         9.76 o
   1   3   8        298.68        297.51         6.20 o
   2   3   8        641.93        696.52        12.03 o
   3   3   8        177.24        148.62         4.51 o
   4   3   8        930.35        919.15        17.88 o
   5   3   8          0.22          0.36         0.56 o
   6   3   8        616.66        641.34        13.31 o
   7   3   8        321.03        318.99         7.82 o
   8   3   8        274.10        275.19        13.57 o
   9   3   8          1.04          4.10         1.02 o
  10   3   8        359.46        352.12         8.80 o
  11   3   8        328.17        320.75        10.66 o
  12   3   8         26.65         33.55         3.53 o
  13   3   8         76.59         83.79         5.33 o
  -5   4   8        321.00        354.69        11.90 o
  -4   4   8        225.24        234.76         8.81 o
  -3   4   8        893.40        899.99        23.07 o
  -2   4   8        128.09        113.07         4.24 o
  -1   4   8        120.62        103.23         4.70 o
   0   4   8       1210.36       1233.99        39.99 o
   1   4   8        153.71        140.33         4.43 o
   2   4   8       1678.11       1734.48        41.41 o
   3   4   8        173.17        164.81         7.87 o
   4   4   8        195.36        209.22         5.68 o
   5   4   8          0.24          0.87         0.64 o
   6   4   8        256.87        204.73        13.39 o
   7   4   8        711.08        737.62        15.13 o
   8   4   8         75.98         72.03         3.11 o
   9   4   8        651.44        673.16        14.29 o
  10   4   8         42.37         41.46         2.88 o
  11   4   8          1.25          2.03         0.96 o
  12   4   8          0.65          2.19         1.33 o
  13   4   8         43.53         41.51         4.03 o
  -5   5   8        227.44        262.48         9.98 o
  -4   5   8         88.81        107.21         5.92 o
  -3   5   8          2.48          2.75         1.12 o
  -2   5   8        106.40         99.74         3.97 o
  -1   5   8          4.02          2.83         1.12 o
   0   5   8       1225.32       1303.81        21.44 o
   1   5   8       1570.86       1635.04        26.12 o
   2   5   8          5.64          4.09         0.85 o
   3   5   8          7.83          6.10         0.89 o
   4   5   8        157.50        138.93         4.98 o
   5   5   8        732.73        648.44        13.42 o
   6   5   8         69.08         67.94         2.97 o
   7   5   8          0.02          0.90         0.82 o
   8   5   8        549.24        525.72        14.40 o
   9   5   8          8.24         13.62         1.71 o
  10   5   8         22.11         28.37         2.97 o
  11   5   8         10.44         10.93         1.51 o
  12   5   8          7.44          7.88         1.57 o
  13   5   8         77.46         66.91         4.63 o
  -4   6   8          4.10          3.36         1.72 o
  -3   6   8         16.19         23.60         3.74 o
  -2   6   8         30.62         35.15         2.71 o
  -1   6   8         46.03         42.59         2.54 o
   0   6   8          0.84          2.28         1.19 o
   1   6   8          0.78          2.18         0.80 o
   2   6   8         30.43         40.85         2.14 o
   3   6   8         78.25         76.78         2.61 o
   4   6   8        149.14        138.87         4.39 o
   5   6   8         82.09         69.78         4.00 o
   6   6   8         42.23         39.46         3.47 o
   7   6   8        355.68        329.23         8.07 o
   8   6   8         98.31         97.28         3.69 o
   9   6   8        231.97        251.27         6.87 o
  10   6   8          2.02          3.21         0.99 o
  11   6   8          0.11          1.86         1.02 o
  12   6   8        341.31        368.25         9.49 o
  13   6   8        111.26        118.92         5.95 o
  -3   7   8          9.75         11.01         2.29 o
  -2   7   8         38.90         39.82         6.20 o
  -1   7   8        387.97        422.51        10.99 o
   0   7   8        290.60        301.71         8.65 o
   1   7   8        310.14        310.03         6.88 o
   2   7   8        146.47        156.90         4.22 o
   3   7   8        679.63        670.77        14.25 o
   4   7   8        101.21         83.28         3.27 o
   5   7   8        178.35        172.05         5.14 o
   6   7   8        287.29        254.26         6.66 o
   7   7   8          3.54          6.14         1.15 o
   8   7   8        482.83        519.99        12.24 o
   9   7   8       1482.11       1385.56        26.59 o
  10   7   8         53.93         61.94         5.81 o
  11   7   8        227.86        199.63         8.30 o
  12   7   8         41.68         57.73         4.90 o
  13   7   8          0.54          1.29         1.64 o
  -2   8   8        268.42        316.77        16.78 o
  -1   8   8          5.36          4.68         1.86 o
   0   8   8          0.06          1.72         1.19 o
   1   8   8         66.81         64.07         3.46 o
   2   8   8         85.31         73.23         3.50 o
   3   8   8         10.12         16.30         2.67 o
   4   8   8        848.12        858.19        22.42 o
   5   8   8         18.70         14.83         2.28 o
   6   8   8          0.16          3.81         1.43 o
   7   8   8         46.03         37.41         3.72 o
   8   8   8        436.46        440.32        13.71 o
   9   8   8        849.73        846.43        22.66 o
  10   8   8        290.81        276.93        12.91 o
  11   8   8          5.56          4.65         1.72 o
  12   8   8        106.72        115.68         6.27 o
  13   8   8          5.03         11.67         3.10 o
  -1   9   8         44.06         51.31         4.84 o
   0   9   8         17.47         24.13         3.19 o
   1   9   8         10.66         14.63         2.01 o
   2   9   8        140.15        142.42         5.19 o
   3   9   8          9.38         10.46         2.09 o
   4   9   8          2.97          7.23         1.80 o
   5   9   8         31.95         34.59         3.60 o
   6   9   8        153.12        140.88         6.57 o
   7   9   8        299.07        293.60        10.97 o
   8   9   8        135.21        128.59         6.36 o
   9   9   8         73.31         71.59         5.01 o
  10   9   8          6.42          5.02         1.86 o
  11   9   8        127.42        146.62        11.23 o
  12   9   8          2.26          1.78         1.61 o
  13   9   8         10.19          9.11         2.48 o
   1  10   8         28.77         29.75         3.56 o
   2  10   8        379.73        402.33        23.11 o
   3  10   8         13.69         16.38         2.72 o
   4  10   8        117.97        114.54         5.88 o
   5  10   8         43.69         36.35         3.82 o
   6  10   8         18.35         15.67         2.58 o
   7  10   8        186.49        187.53         9.68 o
   8  10   8         26.42         38.57         5.16 o
   9  10   8        932.67        931.23        25.22 o
  10  10   8         80.08         63.28         5.33 o
  11  10   8          1.53          2.07         1.72 o
  12  10   8         11.06         16.25         2.97 o
   2  11   8          1.32          0.04         1.73 o
   3  11   8        484.32        486.91        15.20 o
   4  11   8         19.18         31.29         5.81 o
   5  11   8         29.89         28.66         4.26 o
   6  11   8        316.17        344.17        12.17 o
   7  11   8        189.62        202.85         8.78 o
   8  11   8        148.88        140.80         7.13 o
   9  11   8         20.84         25.13         3.53 o
  10  11   8          0.11          0.13         1.52 o
  11  11   8          2.50          2.84         1.76 o
   5  12   8         74.58         75.55         7.87 o
   6  12   8         35.20         41.94         4.45 o
   7  12   8        123.16        123.68         6.80 o
   8  12   8         14.76         20.58         3.87 o
   9  12   8         12.39         20.36         3.34 o
  10  12   8         30.54         27.26         3.77 o
  -5 -10   9         18.27         27.30         3.16 o
  -4 -10   9          3.28         13.41         2.28 o
  -3 -10   9         17.99         21.39         2.74 o
  -2 -10   9         27.57         29.72         3.09 o
  -1 -10   9        156.95        145.77         6.11 o
   0 -10   9         25.17         35.11         4.65 o
   1 -10   9          3.99          3.49         1.46 o
   2 -10   9          0.06         -0.66         1.81 o
  -6  -9   9         44.05         61.68         4.84 o
  -5  -9   9         14.18         17.30         2.56 o
  -4  -9   9          1.90          4.30         2.71 o
  -3  -9   9        519.96        508.73        14.51 o
  -2  -9   9        182.38        191.09         7.20 o
  -1  -9   9         40.40         34.95         2.58 o
   0  -9   9         62.05         56.15         2.51 o
   1  -9   9         16.12         25.58         2.44 o
   2  -9   9         60.28         67.19         4.43 o
   3  -9   9        119.18        115.25         5.20 o
   4  -9   9         10.43         14.76         2.28 o
  -6  -8   9         64.37         65.69         3.92 o
  -5  -8   9         26.80         26.99         2.43 o
  -4  -8   9        125.74        135.18         4.79 o
  -3  -8   9         86.87         86.40         3.57 o
  -2  -8   9         20.13         23.38         2.08 o
  -1  -8   9          4.59          2.65         0.94 o
   0  -8   9        352.85        306.70         6.47 o
   1  -8   9        234.30        243.85         5.55 o
   2  -8   9         19.70         15.80         1.73 o
   3  -8   9         53.26         59.58         2.99 o
   4  -8   9         48.11         56.56         4.00 o
   5  -8   9         75.42         75.09         4.29 o
  -7  -7   9          7.55          6.35         1.60 o
  -6  -7   9        353.18        358.92         9.42 o
  -5  -7   9         38.55         32.77         2.67 o
  -4  -7   9          0.62          0.67         0.94 o
  -3  -7   9          2.53          4.26         1.25 o
  -2  -7   9          0.90         -0.38         0.79 o
  -1  -7   9        145.43        165.84         5.33 o
   0  -7   9          7.38          8.75         1.09 o
   1  -7   9         45.29         59.07         2.56 o
   2  -7   9          0.60          0.70         0.74 o
   3  -7   9        256.49        260.69         8.05 o
   4  -7   9        119.27        118.09         8.52 o
   5  -7   9          0.56          2.63         1.36 o
   6  -7   9          0.37          0.52         1.28 o
   7  -7   9          7.08          9.49         3.23 o
  -7  -6   9        286.11        309.48        11.15 o
  -6  -6   9        404.88        396.05        10.12 o
  -5  -6   9         44.79         48.17         3.23 o
  -4  -6   9          3.64          1.35         0.99 o
  -3  -6   9          0.53          2.20         2.16 o
  -2  -6   9         36.00         38.05         2.84 o
  -1  -6   9        266.31        233.84        11.00 o
   0  -6   9          9.90          9.12         1.29 o
   1  -6   9        154.82        152.82         7.01 o
   2  -6   9         27.64         21.56         1.87 o
   3  -6   9        177.30        167.23         4.96 o
   4  -6   9         33.42         40.06         3.29 o
   5  -6   9          0.40          1.55         1.28 o
   6  -6   9        518.17        551.63        15.33 o
   7  -6   9         10.21         10.19         4.26 o
   8  -6   9         39.91         34.23         3.56 o
  -7  -5   9        178.07        172.99         6.13 o
  -6  -5   9        792.20        848.86        18.26 o
  -5  -5   9        256.99        287.19         7.93 o
  -4  -5   9          1.10          0.93         0.91 o
  -3  -5   9        198.95        199.40         5.76 o
  -2  -5   9         98.57         90.26         3.42 o
  -1  -5   9        363.42        369.11         8.44 o
   0  -5   9        334.61        318.35         7.43 o
   1  -5   9          6.51          5.65         0.89 o
   2  -5   9         10.73          7.87         0.98 o
   3  -5   9         16.09         17.81         1.69 o
   4  -5   9        404.34        394.24         9.03 o
   5  -5   9        108.89        107.77         4.92 o
   6  -5   9          0.22          2.58         1.28 o
   7  -5   9        106.68        106.76         5.28 o
   8  -5   9         72.53         90.47         5.02 o
   9  -5   9        117.89        124.87         6.02 o
  -7  -4   9        188.58        217.92         7.08 o
  -6  -4   9         67.87         70.37         4.63 o
  -5  -4   9         11.09         12.80         1.87 o
  -4  -4   9        509.41        540.08        12.17 o
  -3  -4   9          9.08         11.55         1.84 o
  -2  -4   9         22.88         26.66         2.09 o
  -1  -4   9        513.74        519.96        13.69 o
   0  -4   9         44.70         45.75         4.03 o
   1  -4   9        129.43        121.92         3.88 o
   2  -4   9       1179.89       1222.87        19.61 o
   3  -4   9         17.76         14.84         1.54 o
   4  -4   9          5.58          8.87         2.15 o
   5  -4   9          0.72          2.24         0.87 o
   6  -4   9        193.55        198.44         7.30 o
   7  -4   9          6.47         10.00         2.58 o
   8  -4   9        143.82        127.54        15.36 o
   9  -4   9         28.50         23.23         3.01 o
  -7  -3   9         94.50         90.59         4.47 o
  -6  -3   9        199.23        198.60         6.50 o
  -5  -3   9         47.35         47.99         3.24 o
  -4  -3   9          5.34          8.48         1.73 o
  -3  -3   9         43.63         47.58         2.98 o
  -2  -3   9        264.55        287.43        10.67 o
  -1  -3   9        160.66        160.79         4.88 o
   0  -3   9        143.87        139.88         3.48 o
   1  -3   9          8.95          9.63         1.19 o
   2  -3   9         79.30         76.37         6.40 o
   3  -3   9       1571.79       1630.62        29.85 o
   4  -3   9         50.57         54.53         2.61 o
   5  -3   9         20.07         20.64         1.82 o
   6  -3   9         61.73         48.47         3.65 o
   7  -3   9          3.98         11.14         1.98 o
   8  -3   9        108.83         94.67         5.00 o
   9  -3   9          7.07         10.23         2.09 o
  10  -3   9        258.68        256.36         9.40 o
  -7  -2   9          9.62         16.31         2.17 o
  -6  -2   9        213.50        206.94         7.89 o
  -5  -2   9         27.96         37.13         2.96 o
  -4  -2   9        320.78        324.03        12.85 o
  -3  -2   9          2.14          3.78         0.99 o
  -2  -2   9          3.16          3.93         1.18 o
  -1  -2   9         30.87         30.55         2.12 o
   0  -2   9          0.04          0.39         0.57 o
   1  -2   9       1147.04       1048.98        19.54 o
   2  -2   9        173.45        166.60         4.82 o
   3  -2   9        730.35        735.67        14.80 o
   4  -2   9        267.53        265.55         6.74 o
   5  -2   9        102.85        109.55         3.76 o
   6  -2   9        102.33         97.47         7.45 o
   7  -2   9        269.31        244.94        12.52 o
   8  -2   9        863.90        876.31        22.15 o
   9  -2   9          0.95          1.77         2.45 o
  10  -2   9         49.19         50.60         9.55 o
  11  -2   9        121.86        112.93         5.93 o
  -7  -1   9         63.09         53.69         3.84 o
  -6  -1   9        126.03        117.37         4.77 o
  -5  -1   9        122.87        123.22         4.81 o
  -4  -1   9          4.97          4.76         1.73 o
  -3  -1   9         21.96         25.16         2.18 o
  -2  -1   9        144.59        136.35         4.98 o
  -1  -1   9       1483.50       1487.63        27.51 o
   0  -1   9          3.89          0.54         0.60 o
   1  -1   9         33.76         30.86         1.72 o
   2  -1   9          0.15          0.85         0.75 o
   3  -1   9       1537.74       1544.57        28.45 o
   4  -1   9        447.45        368.28         8.54 o
   5  -1   9         70.76         76.46         3.11 o
   6  -1   9        202.52        202.63         6.09 o
   7  -1   9         21.93         16.83         1.69 o
   8  -1   9        180.74        181.68         7.09 o
   9  -1   9         65.79         62.00         4.22 o
  10  -1   9         62.42         70.12         7.10 o
  11  -1   9        180.64        155.65         7.01 o
  -6   0   9          2.67          3.10         1.25 o
  -5   0   9         11.98         14.17         1.96 o
  -4   0   9         18.51         23.50         2.27 o
  -3   0   9        197.78        168.49         5.45 o
  -2   0   9         53.86         55.40         2.84 o
  -1   0   9        407.78        399.57         9.23 o
   0   0   9         42.89         41.21         2.01 o
   1   0   9        865.79        879.85        14.65 o
   2   0   9         35.40         33.53         2.26 o
   3   0   9        269.89        261.37         6.69 o
   4   0   9         34.17         37.61         2.20 o
   5   0   9          0.46          1.39         0.72 o
   6   0   9        919.51        936.42        22.84 o
   7   0   9        135.60        133.41         5.40 o
   8   0   9        233.24        252.29         6.89 o
   9   0   9         66.81         75.13        17.17 o
  10   0   9         16.54         19.09         4.39 o
  11   0   9         45.69         60.51         4.65 o
  12   0   9          2.46          2.75         1.94 o
  -6   1   9         30.58         21.33         2.42 o
  -5   1   9        230.90        214.45         6.68 o
  -4   1   9        158.28        141.85         5.08 o
  -3   1   9         11.97         10.86         1.60 o
  -2   1   9         74.62         79.86         3.47 o
  -1   1   9         76.88         69.86         3.03 o
   0   1   9        230.45        244.45         5.50 o
   1   1   9          0.01         -0.19         0.56 o
   2   1   9         74.02         60.25         3.67 o
   3   1   9         11.92         10.23         1.61 o
   4   1   9         39.93         27.08         2.07 o
   5   1   9        785.92        824.40        16.60 o
   6   1   9          8.08         10.83         1.71 o
   7   1   9        290.61        303.57         7.70 o
   8   1   9        507.97        522.46        11.77 o
   9   1   9         99.51        119.25         4.38 o
  10   1   9        491.50        444.98        13.45 o
  11   1   9        136.26        155.29         6.91 o
  12   1   9        118.65        123.88         6.28 o
  -5   2   9          0.89          2.32         1.20 o
  -4   2   9        289.38        283.41         7.94 o
  -3   2   9        174.92        165.22         5.47 o
  -2   2   9        357.47        357.34         8.93 o
  -1   2   9         27.77         26.50         2.17 o
   0   2   9         92.38         88.90         4.47 o
   1   2   9         80.26         76.01         3.17 o
   2   2   9         45.38         42.95         2.91 o
   3   2   9        757.76        652.97        14.13 o
   4   2   9        908.33        968.65        19.00 o
   5   2   9          1.02          1.29         1.22 o
   6   2   9        443.07        432.17         9.98 o
   7   2   9         73.23         91.34         4.55 o
   8   2   9       1501.71       1501.63        28.43 o
   9   2   9        303.52        288.63         7.74 o
  10   2   9        291.48        289.06         9.85 o
  11   2   9         80.02         79.22         4.91 o
  12   2   9         77.52         75.60         4.96 o
  -5   3   9         16.57         15.85         3.36 o
  -4   3   9          7.47          4.81         1.40 o
  -3   3   9        253.07        280.66         7.84 o
  -2   3   9        184.48        202.01         6.15 o
  -1   3   9        256.09        261.53         7.09 o
   0   3   9        129.27        117.67         3.60 o
   1   3   9         44.23         39.13         3.16 o
   2   3   9        104.88         81.33         3.34 o
   3   3   9        691.48        679.64        14.17 o
   4   3   9          3.03          4.82         0.99 o
   5   3   9         67.12         46.16         2.59 o
   6   3   9        133.12        130.80         4.39 o
   7   3   9        118.00        121.48         5.45 o
   8   3   9        130.62        132.60         4.61 o
   9   3   9        130.85        130.77         4.60 o
  10   3   9        611.28        591.02        13.26 o
  11   3   9          0.79          3.74         1.52 o
  12   3   9        296.04        288.35        10.22 o
  13   3   9         49.26         47.79         4.45 o
  -4   4   9        539.54        498.62        15.14 o
  -3   4   9         19.81         33.71         2.82 o
  -2   4   9         65.72         62.97         3.52 o
  -1   4   9        326.04        351.48        10.61 o
   0   4   9         71.24         74.02         2.89 o
   1   4   9        213.37        200.75         5.79 o
   2   4   9        473.78        479.35        10.84 o
   3   4   9        530.54        523.50        11.57 o
   4   4   9        367.14        345.58         8.37 o
   5   4   9        129.65        143.00         4.61 o
   6   4   9        219.79        201.81         7.81 o
   7   4   9        132.61        118.60         4.24 o
   8   4   9        621.87        642.70        13.83 o
   9   4   9        677.79        659.75        14.28 o
  10   4   9         13.53         16.35         1.93 o
  11   4   9          1.56          2.16         0.96 o
  12   4   9          3.84          4.44         1.59 o
  13   4   9        288.63        313.42        11.02 o
  -4   5   9          4.09          6.67         4.65 o
  -3   5   9        419.63        448.63        11.21 o
  -2   5   9        304.60        278.42         7.77 o
  -1   5   9         69.51         66.83         3.60 o
   0   5   9        294.20        275.90         7.43 o
   1   5   9       1103.69       1103.55        21.68 o
   2   5   9         47.19         50.12         5.54 o
   3   5   9        113.81         92.85         3.92 o
   4   5   9        139.29        147.01         4.74 o
   5   5   9        122.29        121.88         4.50 o
   6   5   9        230.18        216.76         6.13 o
   7   5   9        362.97        372.44         9.00 o
   8   5   9          1.05          3.29         1.02 o
   9   5   9        154.57        134.45         4.73 o
  10   5   9         45.17         51.98         3.06 o
  11   5   9        185.55        181.55         5.95 o
  12   5   9        128.75        131.56         5.08 o
  13   5   9          0.13          0.82         1.52 o
  -3   6   9          2.28          4.08         1.76 o
  -2   6   9        146.32        168.39         5.72 o
  -1   6   9         53.64         60.53         3.72 o
   0   6   9          0.04          1.45         0.89 o
   1   6   9       1002.81       1034.93        20.68 o
   2   6   9          2.30          9.62         1.48 o
   3   6   9         58.45         58.11         2.95 o
   4   6   9        150.30        132.46         5.12 o
   5   6   9        126.29        121.28         4.21 o
   6   6   9         22.54         17.98         1.78 o
   7   6   9        614.45        612.68        25.57 o
   8   6   9          6.31          4.44         1.09 o
   9   6   9        173.01        171.28         6.66 o
  10   6   9         20.01         18.38         2.01 o
  11   6   9        133.59        151.22         5.35 o
  12   6   9          1.91          1.12         1.20 o
  13   6   9         26.88         38.39         3.91 o
  -2   7   9         44.80         46.39         4.20 o
  -1   7   9          0.00          0.14         1.17 o
   0   7   9         28.58         29.30         3.09 o
   1   7   9        147.35        151.57         5.14 o
   2   7   9        274.63        286.21        11.23 o
   3   7   9         50.28         43.00         2.88 o
   4   7   9         15.68         18.52         2.72 o
   5   7   9        689.23        682.13        20.91 o
   6   7   9         80.32         59.43         3.05 o
   7   7   9        467.81        457.94        13.52 o
   8   7   9         19.92         29.13         3.49 o
   9   7   9          7.66          9.14         2.23 o
  10   7   9        335.11        341.97        11.87 o
  11   7   9          8.87         12.05         4.00 o
  12   7   9        331.90        310.53        11.39 o
  13   7   9          3.12          2.82         3.23 o
   0   8   9          3.46          1.55         1.46 o
   1   8   9         50.09         36.38         5.16 o
   2   8   9        520.77        498.48        21.94 o
   3   8   9        836.06        851.67        22.80 o
   4   8   9        134.53        123.23         6.06 o
   5   8   9         70.63         61.71         4.89 o
   6   8   9         67.14         60.56         4.81 o
   7   8   9          1.25         -1.62         1.68 o
   8   8   9        337.16        352.49        12.01 o
   9   8   9         42.57         41.70         4.26 o
  10   8   9        905.72        895.47        24.21 o
  11   8   9          0.40         -0.03         1.33 o
  12   8   9          6.20          8.66         2.35 o
   0   9   9          0.17         -2.58         2.07 o
   1   9   9        389.87        408.34        19.36 o
   2   9   9        195.82        207.03         8.48 o
   3   9   9         50.57         47.30         4.40 o
   4   9   9         16.48         17.21         2.79 o
   5   9   9        150.70        141.49        11.36 o
   6   9   9          4.12          9.01         2.19 o
   7   9   9         12.66          7.30         2.07 o
   8   9   9        157.44        158.33        13.42 o
   9   9   9          2.91          2.58         1.61 o
  10   9   9        517.02        523.73        16.43 o
  11   9   9         47.74         54.15         5.02 o
  12   9   9          2.17          5.40         2.10 o
   2  10   9          0.11          2.07         1.83 o
   3  10   9         11.52         12.40         2.56 o
   4  10   9        304.28        294.81        10.91 o
   5  10   9         76.69         88.10         5.68 o
   6  10   9          1.31          0.58         1.54 o
   7  10   9          8.43          7.39         2.97 o
   8  10   9        126.16        130.32        12.26 o
   9  10   9        321.92        355.51        16.91 o
  10  10   9         55.72         58.74         8.00 o
  11  10   9        476.20        453.21        15.25 o
   4  11   9         13.36         18.15         3.09 o
   5  11   9        213.57        233.90         9.70 o
   6  11   9         55.83         70.79         5.77 o
   7  11   9        231.08        265.71        14.33 o
   8  11   9          2.40          2.40         1.80 o
   9  11   9        124.36        110.43        15.49 o
  10  11   9         12.63          9.01         2.64 o
  -1 -10  10          6.40         15.03         2.35 o
  -4  -9  10         10.62         13.11         4.00 o
  -3  -9  10        316.06        280.00        11.88 o
  -2  -9  10         52.41         72.61         4.15 o
  -1  -9  10         54.45         57.64         3.94 o
   0  -9  10          2.45          3.23         1.46 o
   1  -9  10         96.75         81.07         4.26 o
   2  -9  10          9.32         18.13         3.10 o
   3  -9  10         23.09         25.15         2.83 o
  -5  -8  10        392.66        373.38         9.67 o
  -4  -8  10         41.72         43.04         3.91 o
  -3  -8  10          0.16          0.72         0.99 o
  -2  -8  10          4.25          4.61         1.24 o
  -1  -8  10         27.41         22.58         2.04 o
   0  -8  10        251.99        246.31         8.39 o
   1  -8  10        113.40         92.89         3.62 o
   2  -8  10        539.95        487.52        13.42 o
   3  -8  10          5.66          8.51         2.45 o
   4  -8  10          9.35         20.96         2.74 o
  -5  -7  10        145.99        135.72         5.76 o
  -4  -7  10         74.47         82.03         3.66 o
  -3  -7  10          6.30          4.02         1.17 o
  -2  -7  10         13.97         29.69         3.83 o
  -1  -7  10         43.53         48.84         2.80 o
   0  -7  10          7.83         14.23         2.17 o
   1  -7  10        180.63        155.58         4.86 o
   2  -7  10       1051.50        976.94        19.23 o
   3  -7  10         79.92         86.73         4.37 o
   4  -7  10          8.94         12.70         2.19 o
   5  -7  10         65.04         61.07         4.08 o
   6  -7  10         70.21         84.93         6.45 o
  -6  -6  10        158.09        125.14         5.05 o
  -5  -6  10         23.03         32.35         2.78 o
  -4  -6  10         10.80         12.20         1.73 o
  -3  -6  10        219.92        232.43         6.55 o
  -2  -6  10          3.47          4.12         1.14 o
  -1  -6  10         14.77         16.86         1.78 o
   0  -6  10          0.18         -0.77         1.29 o
   1  -6  10          0.16          1.64         0.89 o
   2  -6  10          0.00          0.26         0.84 o
   3  -6  10        105.42         93.30         4.10 o
   4  -6  10          0.19          0.77         1.10 o
   5  -6  10        181.85        198.25         7.62 o
   6  -6  10         40.20         43.09         3.87 o
   7  -6  10         35.00         41.17         4.91 o
  -6  -5  10         44.63         47.06         3.57 o
  -5  -5  10          0.68          0.13         1.17 o
  -4  -5  10        107.01        113.72         4.42 o
  -3  -5  10        103.55         97.65         3.87 o
  -2  -5  10          1.63          1.81         0.94 o
  -1  -5  10        419.03        410.04        11.77 o
   0  -5  10         74.97         68.43         3.74 o
   1  -5  10        126.23        119.76         7.90 o
   2  -5  10         13.75         11.83         1.88 o
   3  -5  10          6.45          7.99         1.32 o
   4  -5  10        260.02        255.80         6.75 o
   5  -5  10          0.22          0.06         1.94 o
   6  -5  10        195.33        196.90         7.48 o
   7  -5  10          3.93          7.59         1.91 o
   8  -5  10         95.46        112.27         5.66 o
  -6  -4  10          6.74         12.70         2.08 o
  -5  -4  10        194.62        186.77         7.52 o
  -4  -4  10          2.81          3.96         1.29 o
  -3  -4  10        458.68        455.92        12.48 o
  -2  -4  10        345.04        327.95         8.60 o
  -1  -4  10         33.80         30.62         2.20 o
   0  -4  10         23.69         22.46         3.36 o
   1  -4  10         73.28         54.64         3.87 o
   2  -4  10        471.06        455.44        10.13 o
   3  -4  10        111.07        120.59         5.60 o
   4  -4  10         64.37         61.28         2.82 o
   5  -4  10         31.03         28.88         2.23 o
   6  -4  10         36.39         32.89         3.19 o
   7  -4  10         16.45         19.76         5.55 o
   8  -4  10         28.09         31.20         3.37 o
   9  -4  10         25.74         18.44         2.72 o
  -6  -3  10         47.26         59.42         4.02 o
  -5  -3  10        207.12        217.53         8.21 o
  -4  -3  10        357.48        391.04        11.96 o
  -3  -3  10         32.01         31.17         3.85 o
  -2  -3  10          1.40          2.30         1.02 o
  -1  -3  10         66.51         58.92         3.48 o
   0  -3  10        214.27        232.57         7.76 o
   1  -3  10         68.35         63.91         3.56 o
   2  -3  10        563.58        549.07        11.72 o
   3  -3  10          0.89          1.68         0.84 o
   4  -3  10         10.86         11.04         1.44 o
   5  -3  10         42.62         41.02         2.66 o
   6  -3  10        117.78        119.42         5.38 o
   7  -3  10          8.66          5.81         1.83 o
   8  -3  10         41.59         45.60         4.00 o
   9  -3  10        286.89        248.89         9.21 o
  10  -3  10         84.38         96.32         5.94 o
  -6  -2  10          1.41         -0.03         1.34 o
  -5  -2  10        342.36        320.38         8.86 o
  -4  -2  10        104.68        116.04         4.62 o
  -3  -2  10         10.91         -0.43         9.68 o
  -2  -2  10        119.37        129.42         6.07 o
  -1  -2  10          0.02          2.32         1.55 o
   0  -2  10         52.61         43.11         5.94 o
   1  -2  10        194.84        180.89         5.16 o
   2  -2  10         33.76         32.24         2.67 o
   3  -2  10        640.69        639.96        14.35 o
   4  -2  10          8.94          9.65         1.56 o
   5  -2  10         62.59         70.72         3.96 o
   6  -2  10         15.66         14.38         1.71 o
   7  -2  10        379.43        352.25        11.02 o
   8  -2  10          0.62          1.94         1.42 o
   9  -2  10          5.57          4.21         1.54 o
  10  -2  10        125.04        125.38         6.20 o
  -6  -1  10        196.91        224.34         7.36 o
  -5  -1  10         27.24         26.51         3.39 o
  -4  -1  10        584.55        571.31        14.06 o
  -3  -1  10         14.76         17.38         2.96 o
  -2  -1  10         26.77         22.11         2.13 o
  -1  -1  10        538.12        531.12        14.51 o
   0  -1  10        348.97        352.16        10.49 o
   1  -1  10        947.06        899.40        17.83 o
   2  -1  10        487.89        440.82        15.06 o
   3  -1  10        146.65        133.86         4.42 o
   4  -1  10        185.81        178.87         5.35 o
   5  -1  10         14.74         18.90         1.82 o
   6  -1  10        351.69        324.74         8.18 o
   7  -1  10         97.15        107.81         4.04 o
   8  -1  10         78.31         95.97         5.00 o
   9  -1  10        350.90        363.08        11.64 o
  10  -1  10         17.40         14.17         2.54 o
  11  -1  10         64.01         60.90         4.92 o
  -5   0  10          2.37          3.78         1.45 o
  -4   0  10        276.12        266.09         7.73 o
  -3   0  10        220.41        208.08         6.44 o
  -2   0  10         37.48         31.30         2.53 o
  -1   0  10        234.38        206.12        12.91 o
   0   0  10         36.33         41.65         4.26 o
   1   0  10         38.20         39.42         3.63 o
   2   0  10        314.82        300.03        13.88 o
   3   0  10          0.14          1.41         1.31 o
   4   0  10        103.20         89.38         5.28 o
   5   0  10         15.17         16.91         1.92 o
   6   0  10         15.28         20.16         1.97 o
   7   0  10         28.04         30.81         3.04 o
   8   0  10        120.06        118.49         8.52 o
   9   0  10         39.22         44.58         3.97 o
  10   0  10         98.19        104.53         5.44 o
  11   0  10         54.63         74.78         5.02 o
  -5   1  10          4.01          6.19         1.54 o
  -4   1  10        272.85        273.39         8.02 o
  -3   1  10        150.66        156.12         5.45 o
  -2   1  10         23.50         25.56         2.74 o
  -1   1  10        154.85        167.59        11.88 o
   0   1  10          0.05          0.41         1.16 o
   1   1  10        727.37        763.33        15.74 o
   2   1  10         13.91         20.66         1.98 o
   3   1  10        108.92        104.12         3.85 o
   4   1  10         87.73         77.27         9.42 o
   5   1  10          0.61          1.29         0.84 o
   6   1  10        339.76        331.98         8.40 o
   7   1  10         95.88         82.84         3.83 o
   8   1  10         26.63         25.43         2.32 o
   9   1  10         66.09         54.52         3.39 o
  10   1  10          1.32          0.22         1.24 o
  11   1  10        287.04        285.93        16.78 o
  12   1  10         82.11         93.54         6.33 o
  -5   2  10        122.03        140.38         8.26 o
  -4   2  10         32.06         31.48         2.86 o
  -3   2  10         26.30         30.43         2.71 o
  -2   2  10        140.37        151.26         6.71 o
  -1   2  10         46.01         40.61         3.56 o
   0   2  10        643.37        648.19        17.05 o
   1   2  10        676.16        648.90        22.18 o
   2   2  10        321.02        313.68         8.03 o
   3   2  10         96.84         91.13         4.34 o
   4   2  10        501.14        483.52        11.74 o
   5   2  10        320.35        330.20         8.33 o
   6   2  10          0.08          0.77         0.75 o
   7   2  10        432.01        452.77        11.15 o
   8   2  10         71.63         83.55         3.73 o
   9   2  10         27.16         27.21         2.51 o
  10   2  10        387.56        369.27        12.65 o
  11   2  10         68.53         58.71         6.20 o
  12   2  10          1.85          2.29         1.48 o
  -4   3  10        479.39        516.63        12.58 o
  -3   3  10         24.20         18.77         2.97 o
  -2   3  10          1.92          3.92         1.54 o
  -1   3  10          2.43          3.31         1.43 o
   0   3  10         59.37         68.29         3.90 o
   1   3  10       1573.39       1619.83        30.47 o
   2   3  10          0.03          1.72         0.89 o
   3   3  10         10.16          4.40         1.09 o
   4   3  10        113.83        111.95         4.13 o
   5   3  10         80.06         72.17         3.26 o
   6   3  10          1.76          1.71         0.79 o
   7   3  10          7.34          7.04         1.29 o
   8   3  10         69.70         60.85         3.22 o
   9   3  10         10.90          9.36         2.51 o
  10   3  10         42.84         43.72         3.18 o
  11   3  10         52.74         41.99         3.91 o
  12   3  10         26.84         29.98         3.53 o
  -3   4  10        143.00        126.91         5.93 o
  -2   4  10        211.57        236.28        13.68 o
  -1   4  10          0.49          0.89         1.18 o
   0   4  10         57.46         44.96         3.71 o
   1   4  10          9.65         10.26         1.56 o
   2   4  10          0.02          0.52         0.89 o
   3   4  10        482.88        474.99        20.15 o
   4   4  10         30.31         22.90         2.16 o
   5   4  10        213.97        200.64         5.94 o
   6   4  10          6.40          7.74         1.32 o
   7   4  10        187.94        178.97         5.60 o
   8   4  10        322.70        311.16         9.23 o
   9   4  10        538.29        537.14        13.72 o
  10   4  10          0.70          0.20         1.07 o
  11   4  10         19.89         29.20         2.41 o
  12   4  10        155.28        187.00         7.94 o
  -3   5  10          1.29         -1.29         1.81 o
  -2   5  10         64.37         85.63         4.84 o
  -1   5  10        596.34        640.93        17.32 o
   0   5  10          0.65          1.14         1.24 o
   1   5  10        634.69        633.18        16.90 o
   2   5  10        131.65        119.91         4.48 o
   3   5  10        490.77        487.10        11.36 o
   4   5  10          0.15          1.71         0.87 o
   5   5  10        226.79        212.75         6.30 o
   6   5  10        287.46        263.32         7.21 o
   7   5  10        114.26        104.22         4.09 o
   8   5  10        556.50        567.43        12.86 o
   9   5  10        110.32        106.92         8.53 o
  10   5  10          3.44          5.92         1.47 o
  11   5  10         24.08         22.05         2.35 o
  12   5  10          8.69         22.78         2.48 o
  -2   6  10         50.97        102.28         5.94 o
  -1   6  10        198.61        194.38         7.64 o
   0   6  10        305.96        325.99        10.47 o
   1   6  10        109.10        123.14         6.20 o
   2   6  10        160.07        155.87         5.32 o
   3   6  10        104.52        111.89         4.36 o
   4   6  10        303.77        322.91         8.38 o
   5   6  10         84.23         98.10         3.95 o
   6   6  10         42.50         46.67         3.76 o
   7   6  10          5.68          3.28         1.30 o
   8   6  10         21.65         26.95         4.95 o
   9   6  10          7.60         13.64         1.79 o
  10   6  10        386.39        377.71        19.78 o
  11   6  10         13.32         11.75         1.91 o
  12   6  10         18.28         17.94         2.23 o
  -1   7  10         29.04         39.01         6.07 o
   0   7  10          3.65          7.47         1.91 o
   1   7  10          3.89          6.08         1.68 o
   2   7  10         32.87         24.24         2.31 o
   3   7  10        165.08        170.04         5.61 o
   4   7  10          4.76          5.27         1.20 o
   5   7  10         18.79         19.48         2.58 o
   6   7  10        353.98        354.37        10.44 o
   7   7  10         64.86         81.72         6.42 o
   8   7  10         15.05         21.94         3.10 o
   9   7  10          9.53          6.71         2.01 o
  10   7  10         16.18         19.43         3.74 o
  11   7  10        363.10        370.52        12.87 o
  12   7  10         40.69         51.55         5.07 o
   0   8  10        234.02        262.04        13.94 o
   1   8  10         26.53         41.72         4.26 o
   2   8  10         71.80         83.71        14.20 o
   3   8  10          1.03          1.66         1.67 o
   4   8  10         12.73         15.83         2.84 o
   5   8  10        440.84        440.90        14.21 o
   6   8  10        187.10        184.06         8.13 o
   7   8  10        372.71        336.93        17.56 o
   8   8  10         56.58         49.32         5.29 o
   9   8  10         55.24         61.58         5.14 o
  10   8  10        224.68        234.23        12.00 o
  11   8  10         22.86         21.01         3.34 o
  12   8  10        126.42        126.43         7.06 o
   2   9  10        106.60        115.74         6.84 o
   3   9  10       1217.98       1206.84        31.01 o
   4   9  10         10.80          9.21         2.42 o
   5   9  10         22.07         31.78         3.90 o
   6   9  10         64.23         58.13         5.02 o
   7   9  10         10.90          6.07         2.01 o
   8   9  10        350.69        354.67        12.53 o
   9   9  10          1.40         -0.41         1.36 o
  10   9  10         71.53         69.71         5.83 o
  11   9  10          9.71         15.17         3.23 o
   3  10  10          1.19          3.86         2.07 o
   4  10  10        121.54        109.76         6.43 o
   5  10  10         84.90         72.39         5.99 o
   6  10  10         38.76         43.74         4.78 o
   7  10  10        156.33        149.38         7.61 o
   8  10  10          6.35         11.56         2.46 o
   9  10  10         34.71         23.09         3.34 o
  10  10  10        289.46        295.66        18.59 o
   6  11  10        205.53        211.92         9.52 o
   7  11  10         79.14         85.07         6.14 o
   8  11  10        128.37        132.46         9.17 o
  -3  -8  11         34.69         40.07         3.82 o
  -2  -8  11         37.46         40.16         3.74 o
  -1  -8  11         90.28         80.13         4.55 o
   0  -8  11          6.66          6.06         1.73 o
   1  -8  11          0.24          5.15         1.73 o
   2  -8  11        597.49        601.54        16.06 o
   3  -8  11         46.76         37.67         3.45 o
  -4  -7  11         39.04         35.72         3.64 o
  -3  -7  11          0.50         -0.52         1.28 o
  -2  -7  11         54.20         47.92         4.00 o
  -1  -7  11         12.25         14.05         2.28 o
   0  -7  11        607.97        591.35        16.05 o
   1  -7  11          3.41          6.55         1.73 o
   2  -7  11        131.42        121.22         7.94 o
   3  -7  11         30.71         30.11         3.01 o
   4  -7  11         99.27        100.15         5.02 o
   5  -7  11        198.92        214.77         8.12 o
  -4  -6  11         55.49         67.83         5.00 o
  -3  -6  11         17.55         23.67         2.90 o
  -2  -6  11         97.94        110.02         5.28 o
  -1  -6  11         13.37         16.20         2.35 o
   0  -6  11         22.86         30.31         3.19 o
   1  -6  11          1.16          2.12         1.68 o
   2  -6  11        116.68        101.52         5.95 o
   3  -6  11         23.85         21.05         2.08 o
   4  -6  11          0.72          0.55         1.42 o
   5  -6  11          7.99          9.10         1.91 o
   6  -6  11          1.80          0.58         1.55 o
  -5  -5  11          0.36         -1.58         1.17 o
  -4  -5  11         18.92         20.67         3.10 o
  -3  -5  11         74.96         78.02         4.47 o
  -2  -5  11        173.61        171.37         6.93 o
  -1  -5  11        144.12        133.81         5.83 o
   0  -5  11          0.02          0.79         1.18 o
   1  -5  11         18.09         17.19         2.37 o
   2  -5  11         12.33         18.88         1.88 o
   3  -5  11        100.75        107.95         4.02 o
   4  -5  11         22.02         15.73         1.83 o
   5  -5  11        163.44        161.31        10.20 o
   6  -5  11         40.60         35.14         3.47 o
   7  -5  11          2.04          1.99         1.54 o
  -5  -4  11          2.39          0.94         1.55 o
  -4  -4  11          0.22         -0.09         1.36 o
  -3  -4  11        351.35        365.00        11.50 o
  -2  -4  11         20.32         23.28         4.65 o
  -1  -4  11        297.28        279.70         9.30 o
   0  -4  11         22.20         18.85         3.36 o
   1  -4  11          9.72          8.11         1.54 o
   2  -4  11        149.88        143.83         4.66 o
   3  -4  11        772.74        732.66        15.20 o
   4  -4  11        508.68        509.59        11.48 o
   5  -4  11        130.73        141.04         4.76 o
   6  -4  11          5.29          8.11         1.91 o
   7  -4  11          3.25          4.08         1.73 o
   8  -4  11        120.95        149.23         6.66 o
  -5  -3  11        770.53        818.54        21.81 o
  -4  -3  11          1.45          2.38         1.54 o
  -3  -3  11         45.61         41.26         5.68 o
  -2  -3  11          5.84          4.65         1.46 o
  -1  -3  11         13.74         15.85         2.28 o
   0  -3  11          0.15          2.69         2.84 o
   1  -3  11         80.94         89.60         5.81 o
   2  -3  11        128.17        114.63         6.57 o
   3  -3  11        267.27        230.88         6.77 o
   4  -3  11        184.30        180.85         5.51 o
   5  -3  11        103.79         85.45         3.56 o
   6  -3  11          0.13          0.52         1.28 o
   7  -3  11        128.48        136.71         6.20 o
   8  -3  11          2.51          5.05         2.32 o
   9  -3  11          5.34          3.63         1.73 o
  -5  -2  11         24.17         24.80         3.19 o
  -4  -2  11          9.12         15.21         2.46 o
  -3  -2  11        227.50        246.04         8.76 o
  -2  -2  11          0.04          0.90         1.10 o
  -1  -2  11         14.28         13.66         2.09 o
   0  -2  11          1.11          0.13         0.91 o
   1  -2  11        156.67        152.79         6.20 o
   2  -2  11        737.48        734.11        15.20 o
   3  -2  11          0.05          0.34         0.89 o
   4  -2  11         75.36         61.63         3.07 o
   5  -2  11          2.84          2.65         1.02 o
   6  -2  11         15.58         19.92         2.03 o
   7  -2  11        143.65        152.71         6.65 o
   8  -2  11         81.20         78.26         4.65 o
   9  -2  11        208.42        206.63         8.19 o
  10  -2  11         67.01         63.47         5.10 o
  -5  -1  11        210.13        203.30         8.21 o
  -4  -1  11         54.62         67.68         4.92 o
  -3  -1  11        111.94        108.83         5.48 o
  -2  -1  11        220.19        215.94        15.88 o
  -1  -1  11          0.01          0.00         1.10 o
   0  -1  11        171.97        165.21         6.48 o
   1  -1  11         71.94         70.12         4.00 o
   2  -1  11        312.84        332.87        13.43 o
   3  -1  11        364.73        364.67         8.94 o
   4  -1  11        964.92        979.47        19.52 o
   5  -1  11        624.10        628.41        13.70 o
   6  -1  11        222.37        232.45         6.78 o
   7  -1  11        116.94        126.82         4.62 o
   8  -1  11         16.47         21.51         2.72 o
   9  -1  11          4.37          6.45         1.86 o
  10  -1  11         49.23         43.42         4.10 o
  -4   0  11         13.78         16.02         2.37 o
  -3   0  11          9.45          6.84         1.83 o
  -2   0  11         35.04         36.26         3.47 o
  -1   0  11        256.89        257.40         8.94 o
   0   0  11        237.77        252.09         8.74 o
   1   0  11         56.82         52.98         5.81 o
   2   0  11        573.60        597.55        13.10 o
   3   0  11        257.28        238.12         6.70 o
   4   0  11        875.15        867.71        22.09 o
   5   0  11         96.05        107.63         4.15 o
   6   0  11         96.26         93.31         3.85 o
   7   0  11        207.82        226.24         6.67 o
   8   0  11         35.90         38.69         3.52 o
   9   0  11        352.13        361.26        20.14 o
  10   0  11        187.65        197.46         8.16 o
  11   0  11        216.60        195.29         8.27 o
  -4   1  11         33.95         30.41         4.65 o
  -3   1  11        146.62        158.02         7.36 o
  -2   1  11          4.44          1.65         1.42 o
  -1   1  11         90.62         98.53         5.02 o
   0   1  11         78.72         99.99         5.00 o
   1   1  11        270.05        263.61         8.92 o
   2   1  11        259.46        232.55         6.64 o
   3   1  11        320.14        301.96        14.08 o
   4   1  11         16.61         10.09         1.59 o
   5   1  11        204.73        186.28         7.17 o
   6   1  11        159.87        157.11         5.38 o
   7   1  11          0.49          1.98         1.24 o
   8   1  11          5.84          7.11         1.48 o
   9   1  11        299.28        315.38         8.60 o
  10   1  11        355.76        366.68        12.17 o
  11   1  11        139.42        161.85         9.55 o
  -3   2  11         53.03         60.79         4.65 o
  -2   2  11          1.20          2.38         2.58 o
  -1   2  11         48.01         70.78         4.52 o
   0   2  11         39.91         43.48         3.71 o
   1   2  11          7.62         13.21         2.05 o
   2   2  11        206.27        200.42         6.08 o
   3   2  11          0.15          0.73         0.84 o
   4   2  11        954.99        934.11        23.21 o
   5   2  11          2.97          2.42         0.94 o
   6   2  11        208.02        196.09         7.46 o
   7   2  11          8.55         12.32         1.69 o
   8   2  11         10.77         16.05         1.78 o
   9   2  11        693.66        664.27        14.88 o
  10   2  11          4.51          8.23         2.97 o
  11   2  11        232.68        265.55        12.65 o
  -3   3  11        416.34        429.64        13.32 o
  -2   3  11         47.76         60.31         4.75 o
  -1   3  11         25.87         33.85         3.37 o
   0   3  11         78.74         78.14         5.68 o
   1   3  11        833.72        852.01        21.69 o
   2   3  11          3.98          4.42         1.24 o
   3   3  11        117.47        125.21         5.58 o
   4   3  11          0.64          2.84         1.04 o
   5   3  11          0.11          1.37         2.45 o
   6   3  11          4.62          4.16         1.22 o
   7   3  11        370.98        383.15         9.72 o
   8   3  11          1.14          0.91         1.02 o
   9   3  11         82.47         77.75         3.93 o
  10   3  11          9.66          6.85         1.61 o
  11   3  11         71.14         70.48         7.10 o
  12   3  11          3.87          4.13         1.83 o
  -2   4  11         47.78         48.47         4.26 o
  -1   4  11        120.17        122.28         8.13 o
   0   4  11         28.20         27.82         4.78 o
   1   4  11         52.10         60.86         9.94 o
   2   4  11         16.17         20.15         2.60 o
   3   4  11         41.76         49.65         3.30 o
   4   4  11         66.95         71.10         3.53 o
   5   4  11          0.00          1.29         1.34 o
   6   4  11        217.28        209.78         6.48 o
   7   4  11         75.71         80.50         3.81 o
   8   4  11        117.60        113.27         4.54 o
   9   4  11       1737.33       1752.80        39.82 o
  10   4  11         40.19         40.90         3.20 o
  11   4  11         59.13         59.26         3.50 o
  12   4  11          0.95          2.17         1.56 o
  -1   5  11          0.94          0.97         1.81 o
   0   5  11         31.41         37.20         3.64 o
   1   5  11        116.50        130.34         5.95 o
   2   5  11        110.69        132.60         6.02 o
   3   5  11        457.93        450.76        10.97 o
   4   5  11         22.92         22.31         2.52 o
   5   5  11        221.22        220.89         6.68 o
   6   5  11         70.61         75.34         3.76 o
   7   5  11        147.35        144.93         5.20 o
   8   5  11         79.86         79.53         3.86 o
   9   5  11         26.92         32.35         2.80 o
  10   5  11        228.59        232.53        12.46 o
  11   5  11          8.27         11.62         2.44 o
  12   5  11        157.88        166.96        12.43 o
  -1   6  11        360.02        381.74        12.21 o
   0   6  11          0.42          1.29         2.32 o
   1   6  11         37.70         49.13         4.00 o
   2   6  11        135.52        148.35         5.34 o
   3   6  11        170.41        170.76         5.84 o
   4   6  11        180.23        174.04         5.77 o
   5   6  11         43.28         42.33         4.87 o
   6   6  11        224.75        222.57         6.75 o
   7   6  11          3.30         -0.42         0.87 o
   8   6  11         15.71         19.01         3.87 o
   9   6  11         80.81         82.43         4.04 o
  10   6  11         10.07          3.96         1.34 o
  11   6  11         10.57         14.85         2.10 o
  12   6  11         22.10         26.10         2.71 o
   0   7  11          8.63          9.45         2.19 o
   1   7  11         50.19         56.54         5.68 o
   2   7  11          1.31          3.94         1.32 o
   3   7  11         13.96         17.91         2.21 o
   4   7  11        101.03        105.94         4.43 o
   5   7  11         24.97         18.87         2.08 o
   6   7  11        457.97        457.92        15.47 o
   7   7  11         22.44         24.31         3.34 o
   8   7  11          2.29          1.75         1.81 o
   9   7  11         92.23        104.95        11.23 o
  10   7  11          5.33          2.62         1.80 o
  11   7  11         22.12         25.94         3.74 o
  12   7  11         38.61         38.60        11.36 o
   2   8  11          3.53          1.88         1.98 o
   3   8  11         16.99         16.01         3.01 o
   4   8  11        718.62        785.76        43.76 o
   5   8  11         43.01         47.17         4.70 o
   6   8  11        127.85        102.51        10.20 o
   7   8  11        154.14        143.64         7.35 o
   8   8  11        222.07        188.53         8.53 o
   9   8  11        580.14        557.06        30.98 o
  10   8  11         47.23         48.45         4.84 o
  11   8  11        207.46        202.89         9.29 o
   3   9  11        187.67        231.83         9.94 o
   4   9  11         25.22         27.68         3.82 o
   5   9  11        261.98        243.54        10.10 o
   6   9  11         28.53         30.12         3.97 o
   7   9  11        270.28        299.56        11.54 o
   8   9  11          0.69          1.44         1.73 o
   9   9  11        126.25        120.93         6.87 o
  10   9  11        207.62        189.30         9.04 o
   6  10  11         45.52         47.05         8.39 o
   7  10  11         20.88         13.44         2.97 o
   8  10  11         70.28         90.27         6.39 o
   9  10  11        194.50        196.65         9.22 o
  -2  -7  12         14.71         13.39         2.35 o
  -1  -7  12        172.22        157.63         6.75 o
   0  -7  12         22.22         26.38         3.09 o
   1  -7  12         18.83         17.25         2.64 o
   2  -7  12          9.31         19.55         2.97 o
   3  -7  12         26.52         38.81         3.61 o
  -3  -6  12          3.55          7.23         2.01 o
  -2  -6  12        209.98        196.86         7.74 o
  -1  -6  12         11.65         15.77         2.97 o
   0  -6  12         96.87        105.35         5.38 o
   1  -6  12         29.84         23.57         4.26 o
   2  -6  12         76.80         70.27         4.45 o
   3  -6  12          0.20          6.85         1.44 o
   4  -6  12         16.52         21.23         2.79 o
   5  -6  12        139.22        133.39         6.11 o
  -3  -5  12          4.87          8.51         2.09 o
  -2  -5  12         88.01         74.71         4.47 o
  -1  -5  12          0.30          0.52         1.29 o
   0  -5  12         26.82         21.80         2.83 o
   1  -5  12         19.87         20.34         4.91 o
   2  -5  12         26.78         23.75         2.83 o
   3  -5  12        174.97        161.28         6.01 o
   4  -5  12         74.31         77.63         3.65 o
   5  -5  12         95.90        101.97         5.20 o
   6  -5  12          2.50          1.60         1.43 o
  -3  -4  12         19.22         32.03         3.56 o
  -2  -4  12        196.42        195.48         7.74 o
  -1  -4  12          7.84          9.12         2.01 o
   0  -4  12          3.92          2.10         1.24 o
   1  -4  12          9.23         19.82         2.54 o
   2  -4  12          3.59          4.86         1.36 o
   3  -4  12        441.46        426.89        10.13 o
   4  -4  12         34.23         32.11         2.57 o
   5  -4  12        177.87        174.05         9.69 o
   6  -4  12          1.54          0.00         1.28 o
   7  -4  12         87.11         87.17         5.68 o
  -3  -3  12         23.82         31.80         3.45 o
  -2  -3  12          5.51          9.77         2.01 o
  -1  -3  12        163.06        159.77         6.75 o
   0  -3  12          2.08          2.01         1.18 o
   1  -3  12         98.94         94.73         4.84 o
   2  -3  12         47.21         45.73         3.74 o
   3  -3  12        110.35        101.22         6.76 o
   4  -3  12          2.09          1.08         0.97 o
   5  -3  12        164.42        158.18         5.36 o
   6  -3  12         49.60         55.11         8.26 o
   7  -3  12          4.25          6.41         1.98 o
   8  -3  12        129.65        152.99         6.93 o
  -3  -2  12         49.28         54.33         4.47 o
  -2  -2  12          0.37          0.97         1.18 o
  -1  -2  12          1.67          1.97         1.18 o
   0  -2  12        391.12        376.18        11.77 o
   1  -2  12         10.83         10.61         2.01 o
   2  -2  12         15.32         17.45         2.35 o
   3  -2  12         47.68         43.46         2.97 o
   4  -2  12        280.99        270.68         7.45 o
   5  -2  12          1.91          0.66         0.97 o
   6  -2  12        107.94        102.49         4.50 o
   7  -2  12          1.63          2.00         1.81 o
   8  -2  12        124.43        128.74         6.84 o
   9  -2  12         32.40         43.84         4.26 o
  -3  -1  12        193.27        190.63         7.76 o
  -2  -1  12         21.53         27.12         5.29 o
  -1  -1  12          3.78          6.00         1.91 o
   0  -1  12        194.61        167.01         6.84 o
   1  -1  12         49.11         52.22         4.02 o
   2  -1  12         86.95         76.85         4.26 o
   3  -1  12        323.93        293.02         7.84 o
   4  -1  12         22.53         30.25         2.69 o
   5  -1  12        143.13        152.80         5.26 o
   6  -1  12          4.14          5.16         1.32 o
   7  -1  12        119.16        142.19         6.04 o
   8  -1  12          8.27          6.20         2.71 o
   9  -1  12        177.38        191.19        14.20 o
  -3   0  12         95.48        106.77         5.65 o
  -2   0  12        440.19        430.99        13.32 o
  -1   0  12          6.67          6.89         1.80 o
   0   0  12        367.53        372.25        12.65 o
   1   0  12         46.69         45.79         3.92 o
   2   0  12         88.66         92.91         6.20 o
   3   0  12         37.18         43.98         3.08 o
   4   0  12        288.57        296.26         8.09 o
   5   0  12        336.94        349.28        10.64 o
   6   0  12          0.13          1.29         0.99 o
   7   0  12         31.72         33.02         2.76 o
   8   0  12         23.31         39.49         3.03 o
   9   0  12        228.28        208.76         8.53 o
  10   0  12        209.21        197.33         8.34 o
  -3   1  12          0.54          6.13         1.94 o
  -2   1  12         61.41         62.14         4.74 o
  -1   1  12        260.26        271.52        16.65 o
   0   1  12         52.93         52.07         4.26 o
   1   1  12         30.25         26.82         2.97 o
   2   1  12          1.21          1.59         1.55 o
   3   1  12        331.61        301.77         8.45 o
   4   1  12         31.50         26.67         2.53 o
   5   1  12          2.78          2.52         1.29 o
   6   1  12          0.13         -1.18         0.88 o
   7   1  12        179.00        194.35         6.37 o
   8   1  12          2.87          4.79         1.61 o
   9   1  12        133.15        136.04         6.50 o
  10   1  12         47.65         49.70         4.52 o
  -2   2  12        105.43        114.93         5.93 o
  -1   2  12         42.06         42.60         4.00 o
   0   2  12         13.37         11.17         1.98 o
   1   2  12         66.17         65.79         4.81 o
   2   2  12          4.23          2.19         1.68 o
   3   2  12        135.54        129.89         4.89 o
   4   2  12          0.19         -0.28         0.83 o
   5   2  12         93.07         88.30         5.94 o
   6   2  12        134.44        132.71         6.20 o
   7   2  12         18.88         25.94         2.61 o
   8   2  12         32.94         36.42         3.17 o
   9   2  12        159.18        145.79         5.44 o
  10   2  12          5.30         10.53         2.35 o
  11   2  12          5.13          5.66         1.98 o
  -2   3  12          9.37         14.76         2.56 o
  -1   3  12        110.64        119.53         9.68 o
   0   3  12        101.22         99.39        10.97 o
   1   3  12        259.25        271.36        13.81 o
   2   3  12        110.16        106.24         5.42 o
   3   3  12        372.58        356.11         9.39 o
   4   3  12        192.86        169.12         6.94 o
   5   3  12        121.60        115.75         5.33 o
   6   3  12         34.82         36.34         4.64 o
   7   3  12         92.20         95.96         4.21 o
   8   3  12         33.63         41.51         3.20 o
   9   3  12        103.24        105.12         4.54 o
  10   3  12          2.74          3.37         1.52 o
  11   3  12         53.00         51.38         4.91 o
  -1   4  12         28.24         38.92         3.90 o
   0   4  12        111.20        119.19         5.88 o
   1   4  12          1.64          4.66         2.19 o
   2   4  12        765.35        772.60        20.38 o
   3   4  12         20.99         22.95         2.79 o
   4   4  12         61.01         53.45         3.55 o
   5   4  12          8.25         13.30         1.81 o
   6   4  12          2.12          2.10         1.09 o
   7   4  12        139.00        140.20         5.23 o
   8   4  12         19.27         25.09         2.50 o
   9   4  12          1.50          4.38         1.44 o
  10   4  12        273.19        290.24         8.59 o
  11   4  12        110.62        104.60         4.89 o
   0   5  12         24.19         27.46         3.34 o
   1   5  12          4.64          8.50         2.17 o
   2   5  12       1021.78       1031.71        25.93 o
   3   5  12         38.20         38.73         4.13 o
   4   5  12          2.05          5.54         1.34 o
   5   5  12          5.00          9.07         2.12 o
   6   5  12         39.27         42.55         4.03 o
   7   5  12         91.74        114.52         4.77 o
   8   5  12         91.62         86.30         5.25 o
   9   5  12        120.55        138.82         5.58 o
  10   5  12         37.65         41.63         4.40 o
  11   5  12         36.20         41.08         4.51 o
   1   6  12          0.09         -0.79         1.36 o
   2   6  12          0.02          0.00         1.81 o
   3   6  12         65.94         73.96         4.10 o
   4   6  12          6.99          5.34         1.62 o
   5   6  12        232.58        235.04         7.46 o
   6   6  12          0.05          1.27         1.59 o
   7   6  12        260.20        237.43         7.65 o
   8   6  12          1.91          3.47         1.22 o
   9   6  12          1.06          3.11         1.39 o
  10   6  12         33.38         32.10         2.96 o
  11   6  12         24.76         20.99         2.84 o
   3   7  12          0.64          1.19         1.80 o
   4   7  12        237.69        249.38        10.20 o
   5   7  12          5.04          9.64         2.54 o
   6   7  12         32.46         30.90         9.68 o
   7   7  12        226.07        204.92        12.52 o
   8   7  12          1.28          0.26         1.64 o
   9   7  12          7.44          8.98         2.42 o
  10   7  12          9.96         17.73         5.42 o
   4   8  12          0.50          1.20         2.19 o
   5   8  12         33.22         34.90         4.29 o
   6   8  12        219.68        202.87         9.11 o
   7   8  12        302.43        299.19        12.00 o
   8   8  12         30.44         35.01         4.28 o
   9   8  12         22.10         21.46         3.47 o
  10   8  12         83.10         83.25         6.97 o
   6   9  12         83.87         73.96         6.32 o
   7   9  12          1.13          1.15         1.80 o
   8   9  12        112.89         87.58         6.91 o
   1  -6  13         30.60         25.78         3.19 o
   2  -6  13        266.93        256.73         9.22 o
  -1  -5  13         16.69         11.26         2.46 o
   0  -5  13         46.26         43.34         4.52 o
   1  -5  13         70.79         72.22         4.74 o
   2  -5  13         40.92         47.84         4.19 o
   3  -5  13         67.88         77.55         4.89 o
   4  -5  13         19.90         18.23         2.13 o
  -1  -4  13          0.03         -0.14         1.36 o
   0  -4  13          7.94          7.62         2.01 o
   1  -4  13         38.54         35.37         4.91 o
   2  -4  13        173.35        173.26         7.12 o
   3  -4  13         57.92         63.72        11.49 o
   4  -4  13        270.57        259.38         7.81 o
   5  -4  13          2.80          4.31         1.80 o
   6  -4  13         26.72         20.41         2.92 o
  -2  -3  13        206.22        213.45        10.97 o
  -1  -3  13          6.12         -0.77         2.07 o
   0  -3  13          5.15          5.81         1.80 o
   1  -3  13         87.53         91.36         5.02 o
   2  -3  13         45.14         48.70         4.78 o
   3  -3  13        191.62        182.27         7.30 o
   4  -3  13        161.25        153.96         5.70 o
   5  -3  13        199.59        158.63         5.56 o
   6  -3  13         10.68         11.64         2.71 o
   7  -3  13          0.01          0.14         1.54 o
  -2  -2  13         62.40         55.39        31.63 o
  -1  -2  13        178.40        185.91         7.74 o
   0  -2  13          0.50         -0.75         1.05 o
   1  -2  13         81.98         81.13         7.49 o
   2  -2  13          1.91          1.94         1.28 o
   3  -2  13          3.07          1.03         1.36 o
   4  -2  13          0.80          1.85         1.35 o
   5  -2  13        192.98        193.92         6.26 o
   6  -2  13        207.87        214.72         6.70 o
   7  -2  13          1.43          0.65         1.46 o
   8  -2  13         44.92         45.79         5.03 o
  -2  -1  13         66.85         69.43         5.38 o
  -1  -1  13          9.57         15.70         2.54 o
   0  -1  13          3.91          0.66         1.68 o
   1  -1  13        673.92        654.09        17.96 o
   2  -1  13         62.18         69.22         4.52 o
   3  -1  13          9.55         13.57         6.07 o
   4  -1  13         47.56         41.27         3.46 o
   5  -1  13          0.01          0.21         1.06 o
   6  -1  13        136.89        143.71         5.30 o
   7  -1  13          2.91          6.10         1.51 o
   8  -1  13         48.69         59.07         4.84 o
  -1   0  13         55.47         71.04         5.28 o
   0   0  13        120.78        133.23         7.62 o
   1   0  13         87.77         97.75        11.36 o
   2   0  13        585.42        539.16        15.50 o
   3   0  13         85.34         84.31         4.74 o
   4   0  13        504.01        498.00        12.53 o
   5   0  13        127.32        132.91         5.14 o
   6   0  13         17.17         24.06         2.57 o
   7   0  13         40.56         49.21         3.51 o
   8   0  13        126.53        139.46         7.05 o
   9   0  13         21.66         22.52         3.04 o
  -1   1  13         71.00         69.77         5.26 o
   0   1  13          4.27          5.12         1.80 o
   1   1  13        212.70        217.38         8.48 o
   2   1  13        212.69        203.77         8.01 o
   3   1  13         49.35         53.03        11.62 o
   4   1  13          9.79         10.25         1.84 o
   5   1  13        689.70        679.07        15.23 o
   6   1  13          0.02         -0.25         1.14 o
   7   1  13          1.33          0.28         1.34 o
   8   1  13         36.12         30.55         2.94 o
   9   1  13         89.76         91.89         5.17 o
   0   2  13         39.39         37.25         5.94 o
   1   2  13        102.02        120.52         5.99 o
   2   2  13         29.02         29.64         3.34 o
   3   2  13          1.31          2.03         1.24 o
   4   2  13        309.37        327.21         9.04 o
   5   2  13        476.41        468.24        13.89 o
   6   2  13        189.57        184.49         6.36 o
   7   2  13          7.60         12.79         2.01 o
   8   2  13         32.28         29.99         3.53 o
   9   2  13        261.22        276.26        10.29 o
  10   2  13         23.88         24.30         3.29 o
   0   3  13         32.59         38.46         4.00 o
   1   3  13         73.85         96.14         5.44 o
   2   3  13         34.58         46.61         4.15 o
   3   3  13        540.85        549.33        15.91 o
   4   3  13         18.04         15.98         2.79 o
   5   3  13         59.84         49.33         4.34 o
   6   3  13        258.14        271.74         9.80 o
   7   3  13          0.43          3.28         1.37 o
   8   3  13        507.65        504.54        12.57 o
   9   3  13         28.34         27.24         2.50 o
  10   3  13        334.46        385.92        10.61 o
   1   4  13          1.87          2.94         2.07 o
   2   4  13         25.00         24.86         3.16 o
   3   4  13         60.70         49.13         6.33 o
   4   4  13         69.85         55.49         4.59 o
   5   4  13         79.80         86.94         5.25 o
   6   4  13         88.96         98.18         4.51 o
   7   4  13          4.84          7.30         1.66 o
   8   4  13          6.92          6.15         1.54 o
   9   4  13          0.28          0.13         1.24 o
  10   4  13        279.48        252.19         8.00 o
   2   5  13        165.10        169.01        10.33 o
   3   5  13          0.47          0.96         1.36 o
   4   5  13         23.46         22.83         3.04 o
   5   5  13          3.92         11.86         1.93 o
   6   5  13         85.01         92.13         6.75 o
   7   5  13          8.47         11.29         1.93 o
   8   5  13        269.61        288.08         8.75 o
   9   5  13          9.93         11.69         1.97 o
  10   5  13         11.55         12.63         2.03 o
   3   6  13         78.73         78.48         6.20 o
   4   6  13         86.77        104.05         4.92 o
   5   6  13         77.38         91.28         6.30 o
   6   6  13         38.89         45.00         3.49 o
   7   6  13        268.94        269.79         8.24 o
   8   6  13        111.07        103.14         4.86 o
   9   6  13         43.90         54.40         3.98 o
   5   7  13        125.49        127.62         7.17 o
   6   7  13         14.90         17.50         3.23 o
   7   7  13          0.43          0.72         1.67 o
   8   7  13         40.35         33.74         4.40 o
   1  -3  14          7.63          7.93         3.36 o
   2  -3  14        166.27        144.56         6.66 o
   3  -3  14          0.70          1.03         2.58 o
   4  -3  14         16.45         17.54         2.74 o
   5  -3  14        131.21        139.28         5.31 o
   1  -2  14         36.37         39.64         3.83 o
   2  -2  14          0.29          1.29         1.28 o
   3  -2  14         61.31         70.75         5.20 o
   4  -2  14        107.94        102.33         6.33 o
   5  -2  14          6.89          5.18         1.54 o
   6  -2  14          0.39          0.92         1.17 o
   1  -1  14        155.76        158.12         7.01 o
   2  -1  14         57.02         48.54         4.29 o
   3  -1  14         50.14         61.52         6.58 o
   4  -1  14          0.82         -0.08         1.18 o
   5  -1  14         23.92         14.94         2.08 o
   6  -1  14          9.37         10.26         1.84 o
   7  -1  14         77.05         86.16         6.68 o
   1   0  14         56.77         62.26         4.93 o
   2   0  14         40.15         41.07         3.92 o
   3   0  14        302.28        306.33        15.36 o
   4   0  14         81.23         91.74         5.18 o
   5   0  14         21.26         27.16         2.70 o
   6   0  14        222.96        216.41         7.04 o
   7   0  14          1.24          0.52         1.70 o
   1   1  14          2.03          3.49         1.80 o
   2   1  14         16.77         13.98         2.58 o
   3   1  14         10.30         10.21         2.09 o
   4   1  14         39.57         35.02         3.60 o
   5   1  14          0.21          2.97         1.32 o
   6   1  14          7.51          9.43         1.72 o
   7   1  14        115.65        131.78         5.38 o
   8   1  14         79.31         83.90         4.58 o
   2   2  14        556.64        581.32        17.03 o
   3   2  14          0.37          1.34         1.54 o
   4   2  14         10.30         14.86         2.46 o
   5   2  14         32.54         38.47         3.22 o
   6   2  14        165.76        163.12         8.16 o
   7   2  14         21.62         24.29         2.69 o
   8   2  14          9.61          9.18         1.93 o
   2   3  14        134.44        144.19         6.91 o
   3   3  14          3.64          8.49         2.09 o
   4   3  14         55.65         62.65         4.92 o
   5   3  14         21.21         31.48         3.11 o
   6   3  14        174.14        170.46        12.00 o
   7   3  14          8.99         13.63         4.39 o
   8   3  14        107.87        114.34         7.23 o
   3   4  14        143.59        153.35         7.13 o
   4   4  14          1.19         -0.11         1.54 o
   5   4  14         58.47         55.22         3.94 o
   6   4  14         19.81         21.20         3.16 o
   7   4  14          4.67          5.69         3.22 o
   8   4  14        123.53        128.18         5.48 o
   5   5  14          9.08         12.47         2.53 o
   6   5  14        139.76        143.15         5.87 o
   7   5  14         10.74         14.50         2.20 o
                                                
